# Supplementary material for: Recombinant domains III of Tick-Borne Encephalitis Virus envelope protein in combination with dextran and CpGs induce immune response and partial protectiveness against TBE virus infection in mice
Source: BMC Infect Dis. 2016 Oct 7;16:544. doi: 10.1186/s12879-016-1884-5 (PMC5054610; doi:10.1186/s12879-016-1884-5)
Supplement: Additional file 1: — Fasta contains a multiple alignment of E protein domain III of TBEV. (FASTA 75 kb) [file 12879_2016_1884_MOESM1_ESM.fasta]

>gi|256261580|gb|ACU65514.1|/173-274 virion surface glycoprotein E [Tick-borne encephalitis virus]
KGLTYTMCDKTKFAWKRTPTDSGHDTVVMEVTFSGTK-PCRIPVRAVAHGSPDVNVAMLITPNPTIENNGGG
FIEMQLPPGDNIIYVGELSHQWFQKGSSIGR
>lcl|27737/1-102 gi|353282203|gb|AEQ77279.1
KGLTYTMCDKTKFAWKRTPTDSGHDTVVMEVTFSGTK-PCRIPVRAVAHGSPDVNVAMLITPNPTIENNGGG
FIEMQLPPGDNIIYVGELSHQWFQKGSSIGR
>gi|256261582|gb|ACU65515.1|/178-279 virion surface glycoprotein E [Tick-borne encephalitis virus]
KGLTYTMCDKTKFAWKRTPTDSGHDTVVMEVTFSGTK-PCRIPVRAVAHGAPDVNVAMLITPNPTIENNGGG
FIEMQLPPGDNIIYVGELSHQWFQKGSSIGR
>gi|378790291|gb|AFC40919.1|/197-298 envelope glycoprotein, partial [Tick-borne encephalitis virus]
KGLTYTMCDKTKFAWKRTPTDSGHDTVVMEVTFSGTK-PCRIPVRAVAHGSPDVNVAMLITPNPTIENNGGG
FIEMQLPPGDNIIYVGELSHQWFQKGSSIGR
>gi|268529013|gb|ACZ06556.1|/205-306 E protein [Tick-borne encephalitis virus]
KGLTYTMCDKTKFAWKRTPTDSGHDTVVMEVTFSGTK-PCRIPVRAVAHGSPDVNVAMLITPNPTIENNGGG
FIEMQLPPGDNIIYVGELSHQWFQKGSSIGR
>gi|256261584|gb|ACU65516.1|/208-309 virion surface glycoprotein E [Tick-borne encephalitis virus]
KGLTYTMCDKTKFAWKRTPTDSGHDTVVMEVTFSGTK-PCRIPVRAVAHGSPDVNVAMLITPNPTIENNGGG
FIEMQLPPGDNIIYVGELSHQWFQKGSSIGR
>gi|404452454|gb|AFI64629.2|/98-199 envelope glycoprotein, partial [Tick-borne encephalitis virus]
KGLTYTMCDKTKFAWKRTPTDSGHDTVVMEVTFSGTK-PCRIPVRAVAHGSPDVNVAMLITPNPTIENNGGG
FIEMQLPPGDNIIYVGELSHQWFQKGSSIGR
>gi|404452448|gb|AFI64626.2|/98-199 envelope glycoprotein, partial [Tick-borne encephalitis virus]
KGLTYTMCDKTKFAWKRTPTDSGHDTVVMEVTFSGTK-PCRIPVRAVAHGSPDVNVAMLITPNPTIENNGGG
FIEMQLPPGDNIIYVGELSHQWFQKGSSIGR
>gi|404452450|gb|AFI64627.2|/98-199 envelope glycoprotein, partial [Tick-borne encephalitis virus]
KGLTYTMCDKTKFAWKRTPTDSGHDTVVMEVTFSGTK-PCRIPVRAVAHGSPDVNVAMLITPNPTIENNGGG
FIEMQLPPGDNIIYVGELSHQWFQKGSSIGR
>gi|404452446|gb|AFI64625.2|/98-199 envelope glycoprotein, partial [Tick-borne encephalitis virus]
KGLTYTMCDKTKFAWKRTPTDSGHDTVVMEVTFSGTK-PCRIPVRAVAHGSPDVNVAMLITPNPTIENNGGG
FIEMQLPPGDNIIYVGELSHQWFQKGSSIGR
>gi|256261592|gb|ACU65520.1|/236-337 virion surface glycoprotein E [Tick-borne encephalitis virus]
KGLTYTMCDKTKFAWKRTPTDSGHDTVVMEVTFSGTK-PCRIPVRAVAHGSPDVNVAMLITPNPTIENNGGG
FIEMQLPPGDNIIYVGELSHQWFQKGSSIGR
>gi|262071624|gb|ACY08922.1|/214-315 virion surface glycoprotein [Tick-borne encephalitis virus]
KGLTYTMCDKTKFAWKRTPTDSGHDTVVMEVTFSGTK-PCRIPVRAVAHGSPDVNVAMLITPNPTIENNGGG
FIEMQLPPGDNIIYVGELSHQWFQKGSSIGR
>gi|378790301|gb|AFC40924.1|/243-344 envelope glycoprotein, partial [Tick-borne encephalitis virus]
KGLTYTMCDKTKFAWKRTPTDSGHDTVVMEVTFSGTK-PCRIPVRAVAHGSPDVNVAMLITPNPTIENNGGG
FIEMQLPPGDNIIYVGELSHQWFQKGSSIGR
>gi|256261586|gb|ACU65517.1|/211-312 virion surface glycoprotein E [Tick-borne encephalitis virus]
KGLTYTMCDKTKFAWKRTPTDSGHDTVVMEVTFSGTK-PCRIPVRAVAHGSPDANVAMLITPNPTIENNGGG
FIEMQLPPGDNIIYVGELSHQWFQKGSSIGR
>gi|168824704|gb|ACA30685.1|/244-345 envelope glycoprotein [Tick-borne encephalitis virus]
KGLTYTMCDKTKFAWKRTPTDSGHDTVVMEVTFSGTK-PCRIPVRAVAHGAPDVNVAMLITPNPTIENNGGG
FIEMQLPPGDNIIYVGELSHQWFQKGSSIGR
>gi|385140271|gb|AFI41935.1|/200-301 glycoprotein E, partial [Tick-borne encephalitis virus]
KGLTYTMCDKTKFAWKRTPTDSGHDTVVMEVTFSGTK-PCRIPVRAVAHGSPDVNVAMLITPNPTIENNGGG
LIEMQLPPGDNIIYVGELSHQWFQKGSSIGR
>gi|168824698|gb|ACA30682.1|/242-343 envelope glycoprotein [Tick-borne encephalitis virus]
KGLTYTMCDKTKFAWKRTPTDSGHDTVVMEVTFSGTK-PCRIPVRAVAHGSPDVNVAMLITPNPTIENNGGG
FIEMQLPPGDNIIYVGELSHQWFQKGSSIGR
>gi|268529011|gb|ACZ06555.1|/207-308 E protein [Tick-borne encephalitis virus]
KGLTYTMCDKTKFAWKRTPTDSGHDTVVMEVTFSGTK-PCRIPVRAVAHGSPDVNVAMLITPNPTIENNGGG
FIEMQLPPGDNIIYVGELSHQWFQKGSSIGR
>gi|54111984|gb|AAV28705.1|/248-349 envelope glycoprotein [Tick-borne encephalitis virus]
KGLTYTMCDKTKFAWKRTPTDSGHDTVVMEVTFSGTK-PCRIPVRAVAHGAPDVNVAMLITPNPTIENNGGG
FIEMQLPPGDNIIYVGELSHQWFQKGSSIGR
>gi|475882589|gb|AGI61056.1|/244-345 envelope glycoprotein, partial [Tick-borne encephalitis virus]
KGLTYTMCDKTKFAWKRTPTDSGHDTVVMEVTFSGTK-PCRIPVRAVAHGSPDVNVAMLITPNPTIENNGGG
FIEMQLPPGDNIIYVGELSHQWFQKGSSIGR
>gi|168824702|gb|ACA30684.1|/244-345 envelope glycoprotein [Tick-borne encephalitis virus]
KGLTYTMCDKTKFAWKRIPTDSGHDTVVMEVTFSGTK-PCRIPVRAVAHGSPDVNVAMLITPNPTIENNGGG
FIEMQLPPGDNIIYVGELSHQWFQKGSSIGR
>gi|378790299|gb|AFC40923.1|/248-349 envelope glycoprotein, partial [Tick-borne encephalitis virus]
KGLTYTMCDKTKFAWKRIPTDSGHDTVVMEVTFSGTK-PCRIPVRAVAHGSPDVNVAMLITPNPTIENNGGG
FIEMQLPPGDNIIYVGELSHQWFQKGSSIGR
>gi|475882591|gb|AGI61057.1|/244-345 envelope glycoprotein, partial [Tick-borne encephalitis virus]
KGLTYTMCDKTKFAWKRTPTDSGHDTVVMEVTFSGTK-PCRIPVRAVAHGSPDVNVAMLITPNPTIENNGGG
FIEMQLPPGDNIIYVGELSHQWFQKGSSIGR
>gi|475882585|gb|AGI61054.1|/244-345 envelope glycoprotein, partial [Tick-borne encephalitis virus]
KGLTYTMCDKTKFAWKRTPTDSGHDTVVMEVTFSGTK-PCRIPVRAVAHGSPDVNVAMLITPNPTIENNGGG
FIEMQLPPGDNIIYVGELSHQWFQKGSSIGR
>gi|268529009|gb|ACZ06554.1|/207-308 E protein [Tick-borne encephalitis virus]
KGLTYTMCDKTKFAWKRTPTDSGHDTVVMEVTFSGTK-PCRIPVRAVAHGSPDVNVAMLMTPNPTIENNGGG
FIEMQLPPGDNIIYVGELSHQWFQKGSSIGR
>gi|404452452|gb|AFI64628.2|/98-199 envelope glycoprotein, partial [Tick-borne encephalitis virus]
KGLTYTMCDKTKFTWKRAPTDSGHDTVVMEVTFSGTK-PCRIPVRAVAHGSPDVNVAMLITPNPTIENNGGG
FIEMQLPPGDNIIYVGELSHQWFQKGSSIGR
>gi|168824700|gb|ACA30683.1|/242-343 envelope glycoprotein [Tick-borne encephalitis virus]
KGLTYTMCDKTKFAWKRTPTDSGHDTVVMEVTFSGTK-PCRIPVRAVAHGSPDANVAMLITPNPTIENNGGG
FIEMQLPPGDNIIYVGELSHQWFQKGSSIGR
>gi|168824720|gb|ACA30693.1|/243-344 envelope glycoprotein [Tick-borne encephalitis virus]
KGLTYIMCDKTKFAWKRTPTDSGHDTVVMEVTFSGTK-PCRIPVRAVAHGAPDVNVAMLITPNPTIENNGGG
FIEMQLPPGDNIIYVGELSHQWFQKGSSIGR
>gi|168824696|gb|ACA30681.1|/242-343 envelope glycoprotein [Tick-borne encephalitis virus]
KGLTYTMCDKTKFAWKRIPTDSGHDTVVMEVTFSGTK-PCRIPVRAVAHGSPDVNVAMLITPNPTIENNGGG
FIEMQLPPGDNIIYVGELSHQWFQKGSSIGR
>gi|589229927|gb|AHK61043.1|/279-380 envelope protein, partial [Tick-borne encephalitis virus]
KGLTYTMCDKTKFAWKRTPTDSGHDTVVMEVTFSGTK-PCRIPVRAVAHGSPDVNVAMLITPNPTIENNGGG
FIEMQLPPGDNIIYVGELSHQWFQKGSSIGR
>gi|378790297|gb|AFC40922.1|/248-349 envelope glycoprotein, partial [Tick-borne encephalitis virus]
KGLTYIMCDKTKFAWKRTPTDSGHDTVVMEVTFSGTK-PCRIPVRAVAHGAPDVNVAMLITPNPTIENNGGG
FIEMQLPPGDNIIYVGELSHQWFQKGSSIGR
>gi|361584481|gb|AEW12063.1|/288-389 glycoprotein E, partial [Tick-borne encephalitis virus]
KGLTYTMCDKTKFAWKRTPTDSGHDTVVMEVTFSGTK-PCRIPVRAVAHGSPDVNVAMLITPNPTIENNGGG
FIEMQLPPGDNIIYVGELSHQWFQKGSSIGR
>gi|260181527|gb|ACX35441.1|/288-389 E protein [Tick-borne encephalitis virus]
KGLTYTMCDKTKFAWKRTPTDSGHDTVVMEVTFSGTK-PCRIPVRAVAHGSPDVNVAMLITPNPTIENNGGG
FIEMQLPPGDNIIYVGELSHQWFQKGSSIGR
>gi|209360839|gb|ACI43056.1|/288-389 E protein [Tick-borne encephalitis virus]
KGLTYTMCDKTKFAWKRTPTDSGHDTVVMEVTFSGTK-PCRIPVRAVAHGSPDVNVAMLITPNPTIENNGGG
FIEMQLPPGDNIIYVGELSHQWFQKGSSIGR
>gi|209360771|gb|ACI43022.1|/288-389 E protein [Tick-borne encephalitis virus]
KGLTYTMCDKTKFAWKRTPTDSGHDTVVMEVTFSGTK-PCRIPVRAVAHGSPDVNVAMLITPNPTIENNGGG
FIEMQLPPGDNIIYVGELSHQWFQKGSSIGR
>gi|145694434|gb|ABP93837.1|/278-379 envelope protein [Tick-borne encephalitis virus]
KGLTYTMCDKTKFAWKRTPTDSGHDTVVMEVTFSGTK-PCRIPVRAVAHGSPDVNVAMLITPNPTIENNGGG
FIEMQLPPGDNIIYVGELSHQWFQKGSSIGR
>gi|209360801|gb|ACI43037.1|/288-389 E protein [Tick-borne encephalitis virus]
KGLTYTMCDKTKFAWKRTPTDSGHDTVVMEVTFSGTK-PCRIPVRAVAHGSPDVNVAMLITPNPTIENNGGG
FIEMQLPPGDNIIYVGELSHQWFQKGSSIGR
>gi|145694440|gb|ABP93840.1|/278-379 envelope protein [Tick-borne encephalitis virus]
KGLTYTMCDKTKFAWKRTPTDSGHDTVVMEVTFSGTK-PCRIPVRAVAHGSPDVNVAMLITPNPTIENNGGG
FIEMQLPPGDNIIYVGELSHQWFQKGSSIGR
>gi|13537323|dbj|BAB40654.1|/300-401 envelope protein [Tick-borne encephalitis virus]
KGLTYTMCDKTKFAWKRTPTDSGHDTVVMEVTFSGTK-PCRIPVRAVAHGSPDVNVAMLITPNPTIENNGGG
FIEMQLPPGDNIIYVGELSHQWFQKGSSIGR
>gi|385215015|gb|AFI49367.1|/247-348 envelope protein, partial [Tick-borne encephalitis virus]
KGLTYTMCDKTKFTWKRAPTDSGHDTVVMEVTFSGTK-PCRIPVRAVAHGSPDVNVAMLITPNPTIENNGGG
FIEMQLPPGDNIIYVGELSHQWFQKGSSIGR
>gi|13537317|dbj|BAB40651.1|/300-401 envelope protein [Tick-borne encephalitis virus]
KGLTYTMCDKTKFAWKRTPTDSGHDTVVMEVTFSGTK-PCRIPVRAVAHGSPDVNVAMLITPNPTIENNGGG
FIEMQLPPGDNIIYVGELSHQWFQKGSSIGR
>gi|385215003|gb|AFI49361.1|/247-348 envelope protein, partial [Tick-borne encephalitis virus]
KGLTYTMCDKTKFTWKRAPTDSGHDTVVMEVTFSGTK-PCRIPVRAVAHGSPDVNVAMLITPNPTIENNGGG
FIEMQLPPGDNIIYVGELSHQWFQKGSSIGR
>gi|385214983|gb|AFI49351.1|/247-348 envelope protein, partial [Tick-borne encephalitis virus]
KGLTYTMCDKTKFTWKRAPTDSGHDTVVMEVTFSGTK-PCRIPVRAVAHGSPDVNVAMLITPNPTIENNGGG
FIEMQLPPGDNIIYVGELSHQWFQKGSSIGR
>gi|385215005|gb|AFI49362.1|/245-346 envelope protein, partial [Tick-borne encephalitis virus]
KGLTYTMCDKTKFTWKRAPTDSGHDTVVMEVTFSGTK-PCRIPVRAVAHGSPDVNVAMLITPNPTIENNGGG
FIEMQLPPGDNIIYVGELSHQWFQKGSSIGR
>gi|385214991|gb|AFI49355.1|/247-348 envelope protein, partial [Tick-borne encephalitis virus]
KGLTYTMCDKTKFTWKRAPTDSGHDTVVMEVTFSGTK-PCRIPVRAVAHGSPDVNVAMLITPNPTIENNGGG
FIEMQLPPGDNIIYVGELSHQWFQKGSSIGR
>gi|88810097|gb|ABD52357.1|/286-387 envelope glycoprotein [Tick-borne encephalitis virus]
KGLTYTMCDKTKFTWRRTPTDSGHDTVVMEVTFSGTK-PCRIPVRAVAHGSPDVNVAMLITPNPTIENNGGG
FIEMQLPPGDNIIYVGELSHQWFQKGSSIGR
>gi|283488085|gb|ADB24730.1|/281-382 envelope protein, partial [Tick-borne encephalitis virus]
KGLTYTMCDKTKFTWKRAPTDSGHDTVVMEVTFSGTK-PCRIPVRAVAHGSPDVNVAMLITPNPTIENNGGG
FIEMQLPPGDNIIYVGELSHQWFQKGSSIGR
>gi|385215009|gb|AFI49364.1|/247-348 envelope protein, partial [Tick-borne encephalitis virus]
KGLTYTMCDKTKFTWKRAPTDSGHDTVVMEVTFSGTK-PCRIPVRAVAHGSPDVNVAMLITPNPTIENNGGG
FIEMQLPPGDNIIYVGELSHQWFQKGSSIGR
>gi|385214999|gb|AFI49359.1|/247-348 envelope protein, partial [Tick-borne encephalitis virus]
KGLTYTMCDKTKFTWKRAPTDSGHDTVVMEVTFSGTK-PCRIPVRAVAHGSPDVNVAMLITPNPTIENNGGG
FIEMQLPPGDNIIYVGELSHQWFQKGSSIGR
>gi|367465392|gb|AEX15486.1|/322-423 envelope protein [Tick-borne encephalitis virus]
KGLTYTMCDKTKFAWKRTPTDSGHDTVVMEVTFSGTK-PCRIPVRAVAHGSPDVNVAMLITPNPTIENNGGG
FIEMQLPPGDNIIYVGELSHQWFQKGSSIGR
>gi|302030797|gb|ADK91793.1|/270-371 envelope protein [Tick-borne encephalitis virus]
KGLTYTMCDKTKFTWKRTPTDSGHDTVVMEVTFSGTK-PCRIPVRAVAHGSPDVNVAMLITPNPTIENNGGG
FIEMQLPPGDNIIYVGELSHQWFQKGSSIGR
>gi|300253404|gb|ADJ96605.1|/324-425 Envelope protein [Tick-borne encephalitis virus]
KGLTYTMCDKTKFAWKRTPTDSGHDTVVMEVTFSGTK-PCRIPVRAVAHGSPDVNVAMLITPNPTIENNGGG
FIEMQLPPGDNIIYVGELSHQWFQKGSSIGR
>gi|260181553|gb|ACX35454.1|/288-389 E protein [Tick-borne encephalitis virus]
KGLTYTMCDKTKFAWRRTPTDSGHDTVVMEVTFSGTK-PCRIPVRAVAHGSPDVNVAMLITPNPTIENNGGG
FIEMQLPPGDNIIYVGELSHQWFQKGSSIGR
>gi|378790293|gb|AFC40920.1|/198-299 envelope glycoprotein, partial [Tick-borne encephalitis virus]
KGLTYTMCDKTKFAWKRTPTDSGHDTVVMEVTFSGTK-PCRIPVRAVAHGAPDVNVAXXITPNPTIENNGGG
FIEMQLPPGDNIIYVGELSHQWFQKGSSIGR
>gi|209360781|gb|ACI43027.1|/288-389 E protein [Tick-borne encephalitis virus]
KGLTYTMCDKTKFAWKRTPTDSGHDTVVMEVTFSGTK-PCRIPVRAVAHGSPDVNVAMLMTPNPTIENNGGG
FIEMQLPPGDNIIYVGELSHQWFQKGSSIGR
>gi|475882587|gb|AGI61055.1|/244-345 envelope glycoprotein, partial [Tick-borne encephalitis virus]
KGLTYTMCDKTKFAWKRTPTDSGHDTVVMEVTFSGTK-PCRIPVRAVAHGFPDVNVAMLITPNPTIENNGGG
FIEMQLPPGDNIIYVGELSHQWFQKGSSIGR
>gi|325930755|gb|ADZ45819.1|/256-357 envelope [Tick-borne encephalitis virus]
KGLTYTMCDKTKFTWKRAPTDSGHDTVVMEVTFSGTK-PCRIPVRAVAHGSPDVNVAMLITPNPTIENNGGG
FIEMQLPPGDNIIYVGELSHQWFQKGSSIGR
>gi|88810099|gb|ABD52358.1|/286-387 envelope glycoprotein [Tick-borne encephalitis virus]
KGLTYTMCDKTKFTWKRAPTDSGHDTVVMEVTFSGTK-PCRIPVRAVAHGSPDVNVAMLITPNPTIENNGGG
FIEMQLPPGDNIIYVGELSHQWFQKGSSIGR
>gi|260181541|gb|ACX35448.1|/288-389 E protein [Tick-borne encephalitis virus]
KGLTYTMCDKTKFAWKRTPTDSGHDTVVMEVTFSGTK-PCRIPVRAVAHGSPDVNAAMLITPNPTIENNGGG
FIEMQLPPGDNIIYVGELSHQWFQKGSSIGR
>gi|88810101|gb|ABD52359.1|/286-387 envelope glycoprotein [Tick-borne encephalitis virus]
KGLTYTMCDKTKFTWKRAPTDSGHDTVVMEVTFSGTK-PCRIPVRAVAHGSPDVNVAMLITPNPTIENNGGG
FIEMQLPPGDNIIYVGELSHQWFQKGSSIGR
>gi|385214985|gb|AFI49352.1|/247-348 envelope protein, partial [Tick-borne encephalitis virus]
KGLTYTMCDKTKFTWKRAPTDSGHDTVVMEVTFSGTR-PCRIPVRAVAHGSPDVNVAMLITPNPTIENNGGG
FIEMQLPPGDNIIYVGELSHQWFQKGSSIGR
>gi|95105987|gb|ABF55145.1|/253-354 envelope glycoprotein [Tick-borne encephalitis virus]
KGLTYTMCDKTKFTWKRTPTDSGHDTVVMEVTFSGTK-PCRIPVRAVAHGSPDVNVAMLITPNPTIENNGGG
FMEMQLPPGDNIIYVGELSHQWFQKGSSIGR
>gi|475882593|gb|AGI61058.1|/244-345 envelope glycoprotein, partial [Tick-borne encephalitis virus]
KGLTYTMCDKTKFAWKRTPTDSGHDTVVMEVTFSGTK-PCRIPVRAVAHGSPDVNVAMLITPNPPIENNGGG
FIEMQLPPGDNIIYVGELSHQWFQKGSSIGR
>gi|18076923|emb|CAC85364.1|/286-387 envelope protein [Tick-borne encephalitis virus]
KGLTYTMCDKTKFTWKRAPTDSGHDTVVMEVTFSGTK-PCRIPVRAVAHGSPDVNVAMLITPNPTIENNGGG
FIEMQLPPGDNIIYVGELSHQWFQKGSSIGR
>gi|260181533|gb|ACX35444.1|/288-389 E protein [Tick-borne encephalitis virus]
KGLTYTMCDKTKFAWKRTPTDSGHDTVVMEVTFSGTK-PCRIPVRAVAHGSPEVNVAMLITPNPTIENNGGG
FIEMQLPPGDNIIYVGELSHQWFQKGSSIGR
>gi|260181561|gb|ACX35458.1|/288-389 E protein [Tick-borne encephalitis virus]
KGLTYTMCDKTKFTWKRTPTDSGHDTVVMEVTFSGTK-PCRIPVRAVAHGSPDVNVAMLITPNPTIENNGGG
FIEMQLPPGDNIIYVGELSHQWFQKGSSIGR
>gi|260181521|gb|ACX35438.1|/288-389 E protein [Tick-borne encephalitis virus]
KGLTYTMCDKTKFTWKRTPTDSGHDTVVMEVTFSGTK-PCRIPVRAVAHGSPDVNVAMLITPNPTIENNGGG
FIEMQLPPGDNIIYVGELSHQWFQKGSSIGR
>gi|589229917|gb|AHK61038.1|/279-380 envelope protein, partial [Tick-borne encephalitis virus]
KGLTYTMCDKTKFAWKRTPTDSGHDTVVMEVTFSGTK-PCRIPVRAVAHGSPDVNVAMLITPNPTIENNGGG
FIEMQLPPGDNIIYVGELSHQWFQKGSSIGR
>gi|145694432|gb|ABP93836.1|/278-379 envelope protein [Tick-borne encephalitis virus]
KGLTYTMCDKTKFAWKRTPTDSGHDTVVMEVTFSGTK-PCRIPVRAVAHGSPDVNVAMLITPNPTIENNGGG
FIEMQLPPGDNIIYVGELSHQWFQKGSSIGR
>gi|145694438|gb|ABP93839.1|/278-379 envelope protein [Tick-borne encephalitis virus]
KGLTYTMCDKTKFAWKRTPTDSGHDTVVMEVTFSGTK-PCRIPVRAVAHGSPDVNVAMLITPNPTIENNGGG
FIEMQLPPGDNIIYVGELSHQWFQKGSSIGR
>gi|260181545|gb|ACX35450.1|/288-389 E protein [Tick-borne encephalitis virus]
KGLTYTMCDKTKFAWKRTPTDSGHDTVVMEVTFSGTK-PCRIPVRAVAHGSPDVNVAMLITPNPTIENNGGG
FIEMQLPPGDNIIYVGELSHQWFQKGSSIGR
>gi|260181543|gb|ACX35449.1|/288-389 E protein [Tick-borne encephalitis virus]
KGLTYTMCDKTKFAWKRTPTDSGHDTVVMEVTFSGTK-PCRIPVRAVAHGSPDVNVAMLITPNPTIENNGGG
FIEMQLPPGDNIIYVGELSHQWFQKGSSIGR
>gi|209360775|gb|ACI43024.1|/288-389 E protein [Tick-borne encephalitis virus]
KGLTYTMCDKTKFAWKRTPTDSGHDTVVMEVTFSGTK-PCRIPVRAVAHGSPDVNVAMLITPNPTIENNGGG
FIEMQLPPGDNIIYVGELSHQWFQKGSSIGR
>gi|209360777|gb|ACI43025.1|/288-389 E protein [Tick-borne encephalitis virus]
KGLTYTMCDKTKFAWKRTPTDSGHDTVVMEVTFSGTK-PCRIPVRAVAHGSPDVNVAMLITPNPTIENNGGG
FIEMQLPPGDNIIYVGELSHQWFQKGSSIGR
>gi|209360829|gb|ACI43051.1|/288-389 E protein [Tick-borne encephalitis virus]
KGLTYTMCDKTKFAWKRTPTDSGHDTVVMEVTFSGTK-PCRIPVRAVAHGSPDVNVAMLITPNPTIENNGGG
FIEMQLPPGDNIIYVGELSHQWFQKGSSIGR
>gi|260181551|gb|ACX35453.1|/278-379 E protein [Tick-borne encephalitis virus]
KGLTYTMCDKTKFAWKRTPTDSGHDTVVMEVTFSGTK-PCRIPVRAVAHGSPDVNVAMLITPNPTIENNGGG
FIEMQLPPGDNIIYVGELSHQWFQKGSSIGR
>gi|260181529|gb|ACX35442.1|/288-389 E protein [Tick-borne encephalitis virus]
KGLTYTMCDKTKFAWKRTPTDSGHDTVVMEVTFSGTK-PCRIPVRAVAHGSPDVNVAMLITPNPTIENNGGG
FIEMQLPPGDNIIYVGELSHQWFQKGSSIGR
>gi|86450228|gb|ABC96321.1|/241-342 envelope glycoprotein [Tick-borne encephalitis virus]
KGLTYTMCDKTKFAWKRIPTDSGHDTVVMEVTFSGTK-PCRIPVRAVAHGSPDVNVAMLITPNPTIENNGGG
FIEMQLPPGDNIIYVGELSHQWFQKGSSIGR
>gi|13537315|dbj|BAB40650.1|/300-401 envelope protein [Tick-borne encephalitis virus]
KGLTYTMCDKTKFAWKRTPTDSGHDTVVMEVTFSGTK-PCRIPVRAVAHGSPDVNVAMLITPNPTIENNGGG
FIEMQLPPGDNIIYVGELSHQWFQKGSSIGR
>gi|283488081|gb|ADB24728.1|/300-401 envelope protein, partial [Tick-borne encephalitis virus]
KGLTYTMCDKTKFAWKRTPTDSGHDTVVMEVTFSGTK-PCRIPVRAVAHGSPDVNVAMLITPNPTIENNGGG
FIEMQLPPGDNIIYVGELSHQWFQKGSSIGR
>gi|302030795|gb|ADK91792.1|/270-371 envelope protein [Tick-borne encephalitis virus]
KGLTYTMCDKTKFTWKRTPTDSGHDTVVMEVTFSGTK-PCRIPVRAVAHGSPDVNVAMLITPNPTIENNGGG
FIEMQLPPGDNIIYVGELSHQWFQKGSSIGR
>gi|13537319|dbj|BAB40652.1|/300-401 envelope protein [Tick-borne encephalitis virus]
KGLTYTMCDKTKFAWKRTPTDSGHDTVVMEVTFSGTK-PCRIPVRAVAHGSPDVNVAMLITPNPTIENNGGG
FIEMQLPPGDNIIYVGELSHQWFQKGSSIGR
>gi|95105973|gb|ABF55138.1|/253-354 envelope glycoprotein [Tick-borne encephalitis virus]
KGLTYTMCDKTKFTWKRTPTDSGHDTVVMEVTFSGTK-PCRIPVRAVAHGSPDVNVAMLITPNPTIENNGGG
FIEMQLPPGDNIIYVGELSHQWFQKGSSIGR
>gi|13537313|dbj|BAB40649.1|/300-401 envelope protein [Tick-borne encephalitis virus]
KGLTYTMCDKTKFAWKRTPTDSGHDTVVMEVTFSGTK-PCRIPVRAVAHGSPDVNVAMLITPNPTIENNGGG
FIEMQLPPGDNIIYVGELSHQWFQKGSSIGR
>gi|95105977|gb|ABF55140.1|/253-354 envelope glycoprotein [Tick-borne encephalitis virus]
KGLTYTMCDKTKFTWKRTPTDSGHDTVVMEVTFSGTK-PCRIPVRAVAHGSPDVNVAMLITPNPTIENNGGG
FIEMQLPPGDNIIYVGELSHQWFQKGSSIGR
>gi|17385410|emb|CAC94472.1|/286-387 E protein [Tick-borne encephalitis virus]
KGLTYTMCDKTKFTWKRTPTDSGHDTVVMEVTFSGTK-PCRIPVRAVAHGSPDVNVAMLITPNPTIENNGGG
FIEMQLPPGDNIIYVGELSHQWFQKGSSIGR
>gi|209360797|gb|ACI43035.1|/242-343 E protein [Tick-borne encephalitis virus]
KGLTYTMCDKAKFAWKRTPTDSGHDTVVMEVTFSGTK-PCRIPVRAVAHGSPDVNVAMLITPNPTIENNGGG
FIEMQLPPGDNIIYVGELSHQWFQKGSSIGR
>gi|209360779|gb|ACI43026.1|/288-389 E protein [Tick-borne encephalitis virus]
KGLTYTMCDKTKFTWKRTPTDSGHDTVVMEVTFSGTK-PCRIPVRAVAHGSPDVNVAMLITPNPTIENNGGG
FIEMQLPPGDNIIYVGELSHQWFQKGSSIGR
>gi|209360783|gb|ACI43028.1|/288-389 E protein [Tick-borne encephalitis virus]
KGLTYTMCDKTKFTWKRTPTDSGHDTVVMEVTFSGTK-PCRIPVRAVAHGSPDVNVAMLITPNPTIENNGGG
FIEMQLPPGDNIIYVGELSHQWFQKGSSIGR
>gi|18076040|emb|CAC94009.1|/286-387 envelope glycoprotein [Tick-borne encephalitis virus]
KGLTYTMCDKTKFTWKRAPTDSGHDTVVMEVTFSGTK-PCRIPVRAVAHGSPDVNVAMLITPNPTIENNGGG
FIEMQLPPGDNIIYVGELSHQWFQKGSSIGR
>gi|209360815|gb|ACI43044.1|/288-389 E protein [Tick-borne encephalitis virus]
KGLTYTMCDKTKFTWKRTPTDSGHDTVVMEVTFSGTK-PCRIPVRAVAHGSPDVNVAMLITPNPTIENNGGG
FIEMQLPPGDNIIYVGELSHQWFQKGSSIGR
>gi|260181559|gb|ACX35457.1|/282-383 E protein [Tick-borne encephalitis virus]
KGLTYTMCDKTKFTWKRTPTDSGHDTVVMEVTFSGTK-PCRIPVRAVAHGSPDVNVAMLITPNPTIENNGGG
FIEMQLPPGDNIIYVGELSHQWFQKGSSIGR
>gi|260181563|gb|ACX35459.1|/288-389 E protein [Tick-borne encephalitis virus]
KGLTYTMCDKTKFTWKRTPTDSGHDTVVMEVTFSGTK-PCRIPVRAVAHGSPDVNVAMLITPNPTIENNGGG
FIEMQLPPGDNIIYVGELSHQWFQKGSSIGR
>gi|209360807|gb|ACI43040.1|/288-389 E protein [Tick-borne encephalitis virus]
KGLTYTMCDKTKFTWKRTPTDSGHDTVVMEVTFSGTK-PCRIPVRAVAHGSPDVNVAMLITPNPTIENNGGG
FIEMQLPPGDNIIYVGELSHQWFQKGSSIGR
>gi|283488087|gb|ADB24731.1|/283-384 envelope protein, partial [Tick-borne encephalitis virus]
KGLTYTMCDKTKFTWKRTPTDSGHDTVVMEVTFSGTK-PCRIPVRAVAHGSPDVNVAMLITPNPTIENNGGG
FIEMQLPPGDNIIYVGELSHQWFQKGSSIGR
>gi|18076915|emb|CAC85360.1|/286-387 envelope protein [Tick-borne encephalitis virus]
KGLTYTMCDKTKFTWKRAPTDSGHDTVVMEVTFSGTK-PCRIPVRAVAHGSPDVNVAMLITPNPTIENNGGG
FIEMQLPPGDNIIYVGELSHQWFQKGSSIGR
>gi|209360811|gb|ACI43042.1|/288-389 E protein [Tick-borne encephalitis virus]
KGLTYTMCDKTKFTWKRTPTDSGHDTVVMEVTFSGTK-PCRIPVRAVAHGSPDVNVAMLITPNPTIENNGGG
FIEMQLPPGDNIIYVGELSHQWFQKGSSIGR
>gi|209360773|gb|ACI43023.1|/288-389 E protein [Tick-borne encephalitis virus]
KGLTYTMCDKTKFTWKRTPTDSGHDTVVMEVTFSGTK-PCRIPVRAVAHGSPDVNVAMLITPNPTIENNGGG
FIEMQLPPGDNIIYVGELSHQWFQKGSSIGR
>gi|260181565|gb|ACX35460.1|/288-389 E protein [Tick-borne encephalitis virus]
KGLTYTMCDKTKFTWKRTPTDSGHDTVVMEVTFSGTK-PCRIPVRAVAHGSPDVNVAMLITPNPTIENNGGG
FIEMQLPPGDNIIYVGELSHQWFQKGSSIGR
>gi|209360813|gb|ACI43043.1|/288-389 E protein [Tick-borne encephalitis virus]
KGLTYTMCDKTKFTWKRTPTDSGHDTVVMEVTFSGTK-PCRIPVRAVAHGSPDVNVAMLITPNPTIENNGGG
FIEMQLPPGDNIIYVGELSHQWFQKGSSIGR
>gi|18076917|emb|CAC85361.1|/286-387 envelope protein [Tick-borne encephalitis virus]
KGLTYTMCDKTKFTWKRAPTDSGHDTVVMEVTFSGTK-PCRIPVRAVAHGSPDVNVAMLITPNPTIENNGGG
FIEMQLPPGDNIIYVGELSHQWFQKGSSIGR
>gi|209360805|gb|ACI43039.1|/288-389 E protein [Tick-borne encephalitis virus]
KGLTYTMCDKTKFTWKRTPTDSGHDTVVMEVTFSGTK-PCRIPVRAVAHGSPDVNVAMLITPNPTIENNGGG
FIEMQLPPGDNIIYVGELSHQWFQKGSSIGR
>gi|209360833|gb|ACI43053.1|/288-389 E protein [Tick-borne encephalitis virus]
KGLTYTMCDKTKFTWKRTPTDSGHDTVVMEVTFSGTK-PCRIPVRAVAHGSPDVNVAMLITPNPTIENNGGG
FIEMQLPPGDNIIYVGELSHQWFQKGSSIGR
>gi|260181555|gb|ACX35455.1|/288-389 E protein [Tick-borne encephalitis virus]
KGLTYTMCDKTKFTWKRTPTDSGHDTVVMEVTFSGTK-PCRIPVRAVAHGSPDVNVAMLITPNPTIENNGGG
FIEMQLPPGDNIIYVGELSHQWFQKGSSIGR
>gi|514389606|gb|AGO50940.1|/300-401 envelope protein, partial [Tick-borne encephalitis virus]
KGLTYTMCDKTKFTWKRAPTDSGHDTVVMEVTFSGTK-PCRIPVRAVAHGSPDVNVAMLITPNPTIENNGGG
FIEMQLPPGDNIIYVGELSHQWFQKGSSIGR
>gi|514389626|gb|AGO50950.1|/300-401 envelope protein, partial [Tick-borne encephalitis virus]
KGLTYTMCDKTKFTWKRTPTDSGHDTVVMEVTFSGTK-PCRIPVRAVAHGSPDVNVAMLITPNPTIENNGGG
FIEMQLPPGDNIIYVGELSHQWFQKGSSIGR
>gi|385214977|gb|AFI49348.1|/247-348 envelope protein, partial [Tick-borne encephalitis virus]
KGLTYTMCDKAKFTWKRAPTDSGHDTVVMEVTFSGTK-PCRIPVRAVAHGSPDVNVAMLITPNPTIENNGGG
FIEMQLPPGDNIIYVGELSHQWFQKGSSIGR
>gi|385214975|gb|AFI49347.1|/247-348 envelope protein, partial [Tick-borne encephalitis virus]
KGLTYTMCDKAKFTWKRAPTDSGHDTVVMEVTFSGTK-PCRIPVRAVAHGSPDVNVAMLITPNPTIENNGGG
FIEMQLPPGDNIIYVGELSHQWFQKGSSIGR
>gi|209360825|gb|ACI43049.1|/288-389 E protein [Tick-borne encephalitis virus]
KGLTYTMCDKTKFAWKRTPTDSGHDTVVMEVTFSGTK-PCRIPVRAVAHGSPDVNVAMLITPNPTIENTGGG
FIEMQLPPGDNIIYVGELSHQWFQKGSSIGR
>gi|300253402|gb|ADJ96604.1|/249-350 Envelope protein [Tick-borne encephalitis virus]
KGLTYTMCDKTKFTWKRIPTDSGHDTVVMEVAFSGTK-PCRIPVRAVAHGSPDVNVAMLITPNPTIENNGGG
FIEMQLPPGDNIIYVGELSHQWFQKGSSIGR
>gi|385214987|gb|AFI49353.1|/247-348 envelope protein, partial [Tick-borne encephalitis virus]
KGLTYTVCDKTKFTWKRAPTDSGHDTVVMEVTFSGTK-PCRIPVRAVAHGSPDVNVAMLITPNPTIENNGGG
FIEMQLPPGDNIIYVGELSHQWFQKGSSIGR
>gi|385215017|gb|AFI49368.1|/247-348 envelope protein, partial [Tick-borne encephalitis virus]
KGLTYTVCDKTKFTWKRAPTDSGHDTVVMEVTFSGTK-PCRIPVRAVAHGSPDVNVAMLITPNPTIENNGGG
FIEMQLPPGDNIIYVGELSHQWFQKGSSIGR
>gi|385214979|gb|AFI49349.1|/247-348 envelope protein, partial [Tick-borne encephalitis virus]
KGLTYTVCDKTKFTWKRAPTDSGHDTVVMEVTFSGTK-PCRIPVRAVAHGSPDVNVAMLITPNPTIENNGGG
FIEMQLPPGDNIIYVGELSHQWFQKGSSIGR
>gi|302030791|gb|ADK91790.1|/289-390 envelope protein [Tick-borne encephalitis virus]
KGLTYTMCDKTKFTWKRAPTDSGHDTVVMEVTFSGTK-PCRIPVRAVAHGSPDVNVAMLITPNPTIENNGGG
FIEMQLPPGDNIIYVGELSHQWFQKGSSIGR
>gi|260181549|gb|ACX35452.1|/288-389 E protein [Tick-borne encephalitis virus]
KGLTYTMCDKTKFAWKRTPTDSGHDTVVMEVTFSGPK-PCRIPVRAVAHGSPDVNVAMLITPNPTIENNGGG
FIEMQLPPGDNIIYVGELSHQWFQKGSSIGR
>gi|385215001|gb|AFI49360.1|/247-348 envelope protein, partial [Tick-borne encephalitis virus]
KGLTYTMCDKTKFTWKRAPTDSGHDTVVMEVTFSGTK-PCRIPVRAVAHGSPDVNVAMLTTPNPTIENNGGG
FIEMQLPPGDNIIYVGELSHQWFQKGSSIGR
>gi|3676784|gb|AAC62089.1|/300-401 polyprotein [Tick-borne encephalitis virus]
KGLTYTMCDKTKFAWKRTPTDSGHDTVVMEVTFSGTK-PCRIPVRAVAHGFPDVNVAMLITPNPTIENNGGG
FIEMQLPPGDNIIYVGELSHQWFQKGSSIGR
>gi|209360827|gb|ACI43050.1|/288-389 E protein [Tick-borne encephalitis virus]
KGLTYTMCDKTKFAWKRTPTDSGHDTVVMEVTFSGTK-PCRIPVRAVAHGSPDVNVAMLITPNPTIENNEGG
FIEMQLPPGDNIIYVGELSHQWFQKGSSIGR
>gi|228551651|gb|ACQ44596.1|/282-383 polyprotein [Tick-borne encephalitis virus]
KGLTYTMCDKTKFTWKRAPTDSGHDTVVMEVTFSGTK-PCRIPVRAVAHGSPDVNVAMLITPNPTIENNGGG
FIEMQLPPGDNIIYVGELSHQWFQKGSSIGR
>gi|209360803|gb|ACI43038.1|/279-380 E protein [Tick-borne encephalitis virus]
KGLTYTMCDKTKFTWKRTPTDSGHDTVVMEVTFSGTK-PCRIPVRAVAHGAPDVNVAMLITPNPTIENNGGG
FIEMQLPPGDNIIYVGELSHQWFQKGSSIGR
>gi|302030783|gb|ADK91786.1|/292-393 envelope protein [Tick-borne encephalitis virus]
KGLTYTMCDKTKFTWKRAPTDSGHDTVVMEVTFSGTK-PCRIPVRAVAHGSPDVNVAMLITPNPTIENNGGG
FIEMQLPPGDNIIYVGELSHQWFQKGSSIGR
>gi|28453848|gb|AAO43537.1|/580-681 polyprotein [Tick-borne encephalitis virus]
KGLTYTMCDKTKFAWKRTPTDSGHDTVVMEVTFSGTK-PCRIPVRAVAHGSPDVNVAMLITPNPTIENNGGG
FIEMQLPPGDNIIYVGELSHQWFQKGSSIGR
>gi|353282203|gb|AEQ77279.1|/580-681 polyprotein [Tick-borne encephalitis virus]
KGLTYTMCDKTKFAWKRTPTDSGHDTVVMEVTFSGTK-PCRIPVRAVAHGSPDVNVAMLITPNPTIENNGGG
FIEMQLPPGDNIIYVGELSHQWFQKGSSIGR
>gi|228551653|gb|ACQ44597.1|/282-383 polyprotein [Tick-borne encephalitis virus]
KGLTYTMCDKTKFTWKRAPTDSGHDTVVMEVTFSGTK-PCRIPVRAVAHGSPDVNVAMLITPNPTIENNGGG
FIEMQLPPGDNIIYVGELSHQWFQKGSSIGR
>gi|302030787|gb|ADK91788.1|/290-391 envelope protein [Tick-borne encephalitis virus]
KGLTYTMCDKTKFTWKRAPTDSGHDTVVMEVTFSGTK-PCRIPVRAVAHGSPDVNVAMLITPNPTIENNGGG
FIEMQLPPGDNIIYVGELSHQWFQKGSSIGR
>gi|88810095|gb|ABD52356.1|/286-387 envelope glycoprotein [Tick-borne encephalitis virus]
KGLTYTMCDKTKFTWKRTPTDSGHDTVVMEVTFSGTK-PCRIPVRAAVHGSPDVNVAMLITPNPTIENNGGG
FIEMQLPPGDNIIYVGELSHQWFQKGSSIGR
>gi|302030793|gb|ADK91791.1|/289-390 envelope protein [Tick-borne encephalitis virus]
KGLTYTMCDKTKFTWKRAPTDSGHDTVVMEVTFSGTK-PCRIPVRAVAHGSPDVNVAMLITPNPTIENNGGG
FIEMQLPPGDNIIYVGELSHQWFQKGSSIGR
>gi|302030789|gb|ADK91789.1|/288-389 envelope protein [Tick-borne encephalitis virus]
KGLTYTMCDKTKFTWKRAPTDSGHDTVVMEVTFSGTK-PCRIPVRAVAHGSPDVNVAMLITPNPTIENNGGG
FIEMQLPPGDNIIYVGELSHQWFQKGSSIGR
>gi|209360835|gb|ACI43054.1|/288-389 E protein [Tick-borne encephalitis virus]
KGLTYTMCDKTKFTWKRAPTDSGHDTVVMEVTFSGTK-PCRIPVRAVAHGSPDVNVAMLITPNPTIENNGGG
FIEMQLPPGDNIIYVGELSHQWFQKGSSIGR
>gi|408449927|gb|AFU65175.1|/580-681 polyprotein [Tick-borne encephalitis virus]
KGLTYTMCDKTKFAWKRTPTDSGHDTVVMEVTFSGTK-PCRIPVRAVAHGSPDVNVAMLITPNPTIENNGGG
FIEMQLPPGDNIIYVGELSHQWFQKGSSIGR
>gi|353282205|gb|AEQ77280.1|/580-681 polyprotein [Tick-borne encephalitis virus]
KGLTYTMCDKTKFAWKRTPTDSGHDTVVMEVTFSGTK-PCRIPVRAVAHGSPDVNVAMLITPNPTIENNGGG
FIEMQLPPGDNIIYVGELSHQWFQKGSSIGR
>gi|353282201|gb|AEQ77278.1|/580-681 polyprotein [Tick-borne encephalitis virus]
KGLTYTMCDKTKFAWKRTPTDSGHDTVVMEVTFSGTK-PCRIPVRAVAHGSPDVNVAMLITPNPTIENNGGG
FIEMQLPPGDNIIYVGELSHQWFQKGSSIGR
>gi|228551647|gb|ACQ44594.1|/282-383 polyprotein [Tick-borne encephalitis virus]
KGLTYTMCDKTKFTWKRAPTDSGHDTVVMEVTFSGTK-PCRIPVRAVAHGSPDVNVAMLITPNPTIENNGGG
FIEMQLPPGDNIIYVGELSHQWFQKGSSIGR
>gi|209360823|gb|ACI43048.1|/288-389 E protein [Tick-borne encephalitis virus]
KGLTYTMCDKTKFTWKRTPTDSGHDTVVMEVTFSGTK-PCRIPVRAVAHGTPDVNVAMLITPNPTIENNGGG
FIEMQLPPGDNIIYVGELSHQWFQKGSSIGR
>gi|302030781|gb|ADK91785.1|/291-392 envelope protein [Tick-borne encephalitis virus]
KGLTYTMCDKTKFTWKRAPTDSGHDTVVMEVTFSGTK-PCRIPVRAVAHGSPDVNVAMLITPNPTIENNGGG
FIEMQLPPGDNIIYVGELSHQWFQKGSSIGR
>gi|471180299|gb|AGI05090.1|/580-681 polyprotein [Tick-borne encephalitis virus]
KGLTYTMCDKTKFAWKRTPTDSGHDTVVMEVTFSGTK-PCRIPVRAVAHGSPDVNVAMLITPNPTIENNGGG
FIEMQLPPGDNIIYVGELSHQWFQKGSSIGR
>gi|335335125|gb|AEH39575.1|/300-401 envelope protein [Tick-borne encephalitis virus]
KGLTYTMCDKTKFTWKRAPTDSGHDTVVMEVTFSGTK-PCRIPVRAVAHGSPDVNVAMLITPNPTIENNGGG
FIEMQLPPGDNIIYVGELSHQWFQKGSSIGR
>gi|209360795|gb|ACI43034.1|/288-389 E protein [Tick-borne encephalitis virus]
KGLTYTMCDKTKFAWKRTPTDSGHDTVVMEVTFSGTK-PCRIPVRAVAHGSPYVNVAMLITPNPTIENNGGG
FIEMQLPPGDNIIYVGELSHQWFQKGSSIGR
>gi|302030785|gb|ADK91787.1|/293-394 envelope protein [Tick-borne encephalitis virus]
KGLTYTMCDKTKFTWKRAPTDSGHDTVVMEVTFSGTK-PCRIPVRAVAHGSPDVNVAMLITPNPTIENNGGG
FIEMQLPPGDNIIYVGELSHQWFQKGSSIGR
>gi|88810107|gb|ABD52362.1|/286-387 envelope glycoprotein [Tick-borne encephalitis virus]
KGLTYTMCDKTKFTWKRIPTDSGHDTVVMEVAFSGTK-PCRIPVRAVAHGSPDVNVAMLITPNPTIENNGGG
FIEMQLPPGDNIIYVGELSHQWFQKGSSIGR
>gi|162532776|gb|ABY16743.1|/300-401 envelope glycoprotein [Tick-borne encephalitis virus]
KGLTYTMCDKTKFTWKRAPTDSGHDTVVMEVTFSGTK-PCRIPVRAVAHGSPDVNVAMLITPNPTIENNGGG
FIEMQLPPGDNIIYVGELSHQWFQKGSSIGR
>gi|514389598|gb|AGO50936.1|/300-401 envelope protein, partial [Tick-borne encephalitis virus]
KGLTYTMCDKTKFTWKRAPTDSGHDTVVMEVTFSGTK-PCRIPVRAVAHGSPDVNVAMLITPNPTIENNGGG
FIEMQLPPGDNIIYVGELSHQWFQKGSSIGR
>gi|3676796|gb|AAC62095.1|/300-401 polyprotein [Tick-borne encephalitis virus]
KGLTYTMCDKTKFTWKRAPTDSGHDTVVMEVTFSGTK-PCRIPVRAVAHGSPDVNVAMLITPNPTIENNGGG
FIEMQLPPGDNIIYVGELSHQWFQKGSSIGR
>gi|335335079|gb|AEH39552.1|/300-401 envelope protein [Tick-borne encephalitis virus]
KGLTYTMCDKTKFTWKRAPTDSGHDTVVMEVTFSGTK-PCRIPVRAVAHGSPDVNVAMLITPNPTIENNGGG
FIEMQLPPGDNIIYVGELSHQWFQKGSSIGR
>gi|162532778|gb|ABY16744.1|/300-401 envelope glycoprotein [Tick-borne encephalitis virus]
KGLTYTMCDKTKFTWKRAPTDSGHDTVVMEVTFSGTK-PCRIPVRAVAHGSPDVNVAMLITPNPTIENNGGG
FIEMQLPPGDNIIYVGELSHQWFQKGSSIGR
>gi|162532780|gb|ABY16745.1|/300-401 envelope glycoprotein [Tick-borne encephalitis virus]
KGLTYTMCDKTKFTWKRAPTDSGHDTVVMEVTFSGTK-PCRIPVRAVAHGSPDVNVAMLITPNPTIENNGGG
FIEMQLPPGDNIIYVGELSHQWFQKGSSIGR
>gi|3676782|gb|AAC62088.1|/300-401 polyprotein [Tick-borne encephalitis virus]
KGLTYTMCDKTKFTWKRAPTDSGHDTVVMEVTFSGTK-PCRIPVRAVAHGSPDVNVAMLITPNPTIENNGGG
FIEMQLPPGDNIIYVGELSHQWFQKGSSIGR
>gi|335335129|gb|AEH39577.1|/300-401 envelope protein [Tick-borne encephalitis virus]
KGLTYTMCDKTKFTWKRAPTDSGHDTVVMEVTFSGTK-PCRIPVRAVAHGSPDVNVAMLITPNPTIENNGGG
FIEMQLPPGDNIIYVGELSHQWFQKGSSIGR
>gi|335335147|gb|AEH39586.1|/300-401 envelope protein [Tick-borne encephalitis virus]
KGLTYTMCDKTKFTWKRAPTDSGHDTVVMEVTFSGTK-PCRIPVRAVAHGSPDVNVAMLITPNPTIENNGGG
FIEMQLPPGDNIIYVGELSHQWFQKGSSIGR
>gi|335335097|gb|AEH39561.1|/300-401 envelope protein [Tick-borne encephalitis virus]
KGLTYTMCDKTKFTWKRAPTDSGHDTVVMEVTFSGTK-PCRIPVRAVAHGSPDVNVAMLITPNPTIENNGGG
FIEMQLPPGDNIIYVGELSHQWFQKGSSIGR
>gi|335335095|gb|AEH39560.1|/300-401 envelope protein [Tick-borne encephalitis virus]
KGLTYTMCDKTKFTWKRAPTDSGHDTVVMEVTFSGTK-PCRIPVRAVAHGSPDVNVAMLITPNPTIENNGGG
FIEMQLPPGDNIIYVGELSHQWFQKGSSIGR
>gi|335335083|gb|AEH39554.1|/300-401 envelope protein [Tick-borne encephalitis virus]
KGLTYTMCDKTKFTWKRAPTDSGHDTVVMEVTFSGTK-PCRIPVRAVAHGSPDVNVAMLITPNPTIENNGGG
FIEMQLPPGDNIIYVGELSHQWFQKGSSIGR
>gi|308212626|gb|ADO21566.1|/300-401 envelope protein [Tick-borne encephalitis virus]
KGLTYTMCDKTKFTWKRAPTDSGHDTVVMEVTFSGTK-PCRIPVRAVAHGSPDVNVAMLITPNPTIENNGGG
FIEMQLPPGDNIIYVGELSHQWFQKGSSIGR
>gi|308212584|gb|ADO21545.1|/300-401 envelope protein [Tick-borne encephalitis virus]
KGLTYTMCDKTKFTWKRAPTDSGHDTVVMEVTFSGTK-PCRIPVRAVAHGSPDVNVAMLITPNPTIENNGGG
FIEMQLPPGDNIIYVGELSHQWFQKGSSIGR
>gi|308212566|gb|ADO21536.1|/300-401 envelope protein [Tick-borne encephalitis virus]
KGLTYTMCDKTKFTWKRAPTDSGHDTVVMEVTFSGTK-PCRIPVRAVAHGSPDVNVAMLITPNPTIENNGGG
FIEMQLPPGDNIIYVGELSHQWFQKGSSIGR
>gi|308212522|gb|ADO21514.1|/300-401 envelope protein [Tick-borne encephalitis virus]
KGLTYTMCDKTKFTWKRAPTDSGHDTVVMEVTFSGTK-PCRIPVRAVAHGSPDVNVAMLITPNPTIENNGGG
FIEMQLPPGDNIIYVGELSHQWFQKGSSIGR
>gi|118767287|gb|ABL11481.1|/300-401 envelope protein [Tick-borne encephalitis virus]
KGLTYTMCDKTKFTWKRAPTDSGHDTVVMEVTFSGTK-PCRIPVRAVAHGSPDVNVAMLITPNPTIENNGGG
FIEMQLPPGDNIIYVGELSHQWFQKGSSIGR
>gi|209360767|gb|ACI43020.1|/288-389 E protein [Tick-borne encephalitis virus]
KGLTYTMCDKTKFTWKRTPTDSGHDTVVMEVAFSGTK-PCRIPVRAVAHGSPDVNVAMLITPNPTIENNGGG
FIEMQLPPGDNIIYVGELSHQWFQKGSSIGR
>gi|308212524|gb|ADO21515.1|/300-401 envelope protein [Tick-borne encephalitis virus]
KGLTYTMCDKTKFTWKRAPTDSGHDTVVMEVTFSGTK-PCRIPVRAVAHGSPDVNVAMLITPNPTIENNGGG
FIEMQLPPGDNIIYVGELSHQWFQKGSSIGR
>gi|308212654|gb|ADO21580.1|/300-401 envelope protein [Tick-borne encephalitis virus]
KGLTYTMCDKTKFTWKRAPTDSGHDTVVMEVTFSGTK-PCRIPVRAVAHGSPDVNVAMLITPNPTIENNGGG
FIEMQLPPGDNIIYVGELSHQWFQKGSSIGR
>gi|308212564|gb|ADO21535.1|/300-401 envelope protein [Tick-borne encephalitis virus]
KGLTYTMCDKTKFTWKRAPTDSGHDTVVMEVTFSGTK-PCRIPVRAVAHGSPDVNVAMLITPNPTIENNGGG
FIEMQLPPGDNIIYVGELSHQWFQKGSSIGR
>gi|3676786|gb|AAC62090.1|/300-401 polyprotein [Tick-borne encephalitis virus]
KGLTYTMCDKTKFTWKRAPTDSGHDTVVMEVTFSGTK-PCRIPVRAVAHGSPDVNVAMLITPNPTIENNGGG
FIEMQLPPGDNIIYVGELSHQWFQKGSSIGR
>gi|335335081|gb|AEH39553.1|/300-401 envelope protein [Tick-borne encephalitis virus]
KGLTYTMCDKTKFTWKRAPTDSGHDTVVMEVTFSGTK-PCRIPVRAVAHGSPDVNVAMLITPNPTIENNGGG
FIEMQLPPGDNIIYVGELSHQWFQKGSSIGR
>gi|308212624|gb|ADO21565.1|/300-401 envelope protein [Tick-borne encephalitis virus]
KGLTYTMCDKTKFTWKRAPTDSGHDTVVMEVTFSGTK-PCRIPVRAVAHGSPDVNVAMLITPNPTIENNGGG
FIEMQLPPGDNIIYVGELSHQWFQKGSSIGR
>gi|308212586|gb|ADO21546.1|/300-401 envelope protein [Tick-borne encephalitis virus]
KGLTYTMCDKTKFTWKRAPTDSGHDTVVMEVTFSGTK-PCRIPVRAVAHGSPDVNVAMLITPNPTIENNGGG
FIEMQLPPGDNIIYVGELSHQWFQKGSSIGR
>gi|308212560|gb|ADO21533.1|/300-401 envelope protein [Tick-borne encephalitis virus]
KGLTYTMCDKTKFTWKRAPTDSGHDTVVMEVTFSGTK-PCRIPVRAVAHGSPDVNVAMLITPNPTIENNGGG
FIEMQLPPGDNIIYVGELSHQWFQKGSSIGR
>gi|260181523|gb|ACX35439.1|/288-389 E protein [Tick-borne encephalitis virus]
KGLTYTTCDKTKFAWKRTPTDSGHDTVVMEVTFSGTK-PCRIPVRAVAHGSPDVNVALLITPNPTIENNGGG
FIEMQLPPGDNIIYVGELSHQWFQKGSSIGR
>gi|308212578|gb|ADO21542.1|/300-401 envelope protein [Tick-borne encephalitis virus]
KGLTYTMCDKTKFTWKRAPTDSGHDTVVMEVTFSGTK-PCRIPVRAVAHGSPDVNVAMLITPNPTIENNGGG
FIEMQLPPGDNIIYVGELSHQWFQKGSSIGR
>gi|162532782|gb|ABY16746.1|/300-401 envelope glycoprotein [Tick-borne encephalitis virus]
KGLTYTMCDKTKFTWKRAPTDSGHDTVVMEVTFSGTK-PCRIPVRAVAHGSPDVNVAMLITPNPTIENNGGG
FIEMQLPPGDNIIYVGELSHQWFQKGSSIGR
>gi|478665685|gb|AGJ43294.1|/300-401 envelope protein, partial [Tick-borne encephalitis virus]
KGLTYTMCDKTKFTWKRAPTDSGHDTVVMEVTFSGTK-PCRIPVRAVAHGSPDVNVAMLITPNPTIENNGGG
FIEMQLPPGDNIIYVGELSHQWFQKGSSIGR
>gi|27596778|ref|NP_775503.1|/300-401 envelope protein [Tick-borne encephalitis virus]
KGLTYTMCDKTKFTWKRAPTDSGHDTVVMEVTFSGTK-PCRIPVRAVAHGSPDVNVAMLITPNPTIENNGGG
FIEMQLPPGDNIIYVGELSHQWFQKGSSIGR
>gi|335335111|gb|AEH39568.1|/300-401 envelope protein [Tick-borne encephalitis virus]
KGLTYTMCDKTKFTWKRAPTDSGHDTVVMEVTFSGTK-PCRIPVRAVAHGSPDVNVAMLITPNPTIENNGGG
FIEMQLPPGDNIIYVGELSHQWFQKGSSIGR
>gi|308212562|gb|ADO21534.1|/300-401 envelope protein [Tick-borne encephalitis virus]
KGLTYTMCDKTKFTWKRAPTDSGHDTVVMEVTFSGTK-PCRIPVRAVAHGSPDVNVAMLITPNPTIENNGGG
FIEMQLPPGDNIIYVGELSHQWFQKGSSIGR
>gi|308212640|gb|ADO21573.1|/300-401 envelope protein [Tick-borne encephalitis virus]
KGLTYTMCDKTKFTWKRAPTDSGHDTVVMEVTFSGTK-PCRIPVRAVAHGSPDVNVAMLITPNPTIENNGGG
FIEMQLPPGDNIIYVGELSHQWFQKGSSIGR
>gi|308212608|gb|ADO21557.1|/300-401 envelope protein [Tick-borne encephalitis virus]
KGLTYTMCDKTKFTWKRAPTDSGHDTVVMEVTFSGTK-PCRIPVRAVAHGSPDVNVAMLITPNPTIENNGGG
FIEMQLPPGDNIIYVGELSHQWFQKGSSIGR
>gi|308212590|gb|ADO21548.1|/300-401 envelope protein [Tick-borne encephalitis virus]
KGLTYTMCDKTKFTWKRAPTDSGHDTVVMEVTFSGTK-PCRIPVRAVAHGSPDVNVAMLITPNPTIENNGGG
FIEMQLPPGDNIIYVGELSHQWFQKGSSIGR
>gi|335335141|gb|AEH39583.1|/300-401 envelope protein [Tick-borne encephalitis virus]
KGLTYTMCDKTKFTWKRAPTDSGHDTVVMEVTFSGTK-PCRIPVRAVAHGSPDVNVAMLITPNPTIENNGGG
FIEMQLPPGDNIIYVGELSHQWFQKGSSIGR
>gi|308212632|gb|ADO21569.1|/300-401 envelope protein [Tick-borne encephalitis virus]
KGLTYTMCDKTKFTWKRAPTDSGHDTVVMEVTFSGTK-PCRIPVRAVAHGSPDVNVAMLITPNPTIENNGGG
FIEMQLPPGDNIIYVGELSHQWFQKGSSIGR
>gi|308212520|gb|ADO21513.1|/300-401 envelope protein [Tick-borne encephalitis virus]
KGLTYTMCDKTKFTWKRAPTDSGHDTVVMEVTFSGTK-PCRIPVRAVAHGSPDVNVAMLITPNPTIENNGGG
FIEMQLPPGDNIIYVGELSHQWFQKGSSIGR
>gi|335335087|gb|AEH39556.1|/300-401 envelope protein [Tick-borne encephalitis virus]
KGLTYTMCDKTKFTWKRVPTDSGHDTVVMEVTFSGTK-PCRIPVRAVAHGSPDVNVAMLITPNPTIENNGGG
FIEMQLPPGDNIIYVGELSHQWFQKGSSIGR
>gi|308212646|gb|ADO21576.1|/300-401 envelope protein [Tick-borne encephalitis virus]
KGLTYTMCDKTKFTWKRAPTDSGHDTVVMEVTFSGTK-PCRIPVRAVAHGSPDVNVAMLITPNPTIENNGGG
FIEMQLPPGDNIIYVGELSHQWFQKGSSIGR
>gi|308212528|gb|ADO21517.1|/300-401 envelope protein [Tick-borne encephalitis virus]
KGLTYTMCDKTKFTWKRAPTDSGHDTVVMEVTFSGTK-PCRIPVRAVAHGSPDVNVAMLITPNPTIENNGGG
FIEMQLPPGDNIIYVGELSHQWFQKGSSIGR
>gi|209360769|gb|ACI43021.1|/288-389 E protein [Tick-borne encephalitis virus]
KGLTYTMCDKTKFTWKRTPTDSGHDTVVMEVAFSGTK-PCRIPVRAVAHGSPDVNVAMLITPNPTIENNGGG
FIEMQLPPGDNIIYVGELSHQWFQKGSSIGR
>gi|308212596|gb|ADO21551.1|/300-401 envelope protein [Tick-borne encephalitis virus]
KGLTYTMCDKTKFTWKRVPTDSGHDTVVMEVTFSGTK-PCRIPVRAVAHGSPDVNVAMLITPNPTIENNGGG
FIEMQLPPGDNIIYVGELSHQWFQKGSSIGR
>gi|308212634|gb|ADO21570.1|/300-401 envelope protein [Tick-borne encephalitis virus]
KGLTYTMCDKTKFTWKRAPTDSGHDTVVMEVTFSGTK-PCRIPVRAVAHGSPDVNVAMLITPNPTIENNGGG
FIEMQLPPGDNIIYVGELSHQWFQKGSSIGR
>gi|308212606|gb|ADO21556.1|/300-401 envelope protein [Tick-borne encephalitis virus]
KGLTYTMCDKTKFTWKRAPTDSGHDTVVMEVTFSGTK-PCRIPVRAVAHGSPDVNVAMLITPNPTIENNGGG
FIEMQLPPGDNIIYVGELSHQWFQKGSSIGR
>gi|3676792|gb|AAC62093.1|/300-401 polyprotein [Tick-borne encephalitis virus]
KGLTYTMCDKTKFTWKRAPTDSGHDTVVMEVTFSGTK-PCRIPVRAVAHGSPDVNVAMLITPNPTIENNGGG
FIEMQLPPGDNIIYVGELSHQWFQKGSSIGR
>gi|308212570|gb|ADO21538.1|/300-401 envelope protein [Tick-borne encephalitis virus]
KGLTYTMCDKTKFTWKRVPTDSGHDTVVMEVTFSGTK-PCRIPVRAVAHGSPDVNVAMLITPNPTIENNGGG
FIEMQLPPGDNIIYVGELSHQWFQKGSSIGR
>gi|514389624|gb|AGO50949.1|/306-407 envelope protein, partial [Tick-borne encephalitis virus]
KGLTYTMCDKTKFTWKRAPTDSGHDTVVMEVTFSGTK-PCRIPVRAVAHGSPDVNVAMLITPNPTIENNGGG
FIEMQLPPGDNIIYVGELSHQWFQKGSSIGR
>gi|335335153|gb|AEH39589.1|/300-401 envelope protein [Tick-borne encephalitis virus]
KGLTYTMCDKTKFTWKRAPTDSGHDTVVMEVTFSGTK-PCRIPVRAVAHGSPDVNVAMLITPNPTIENNGGG
FIEMQLPPGDNIIYVGELSHQWFQKGSSIGR
>gi|308212518|gb|ADO21512.1|/300-401 envelope protein [Tick-borne encephalitis virus]
KGLTYTMCDKTKFTWKRVPTDSGHDTVVMEVTFSGTK-PCRIPVRAVAHGSPDVNVAMLITPNPTIENNGGG
FIEMQLPPGDNIIYVGELSHQWFQKGSSIGR
>gi|162532774|gb|ABY16742.1|/300-401 envelope glycoprotein [Tick-borne encephalitis virus]
KGLTYTMCDKTKFTWKRAPTDSGHDTVVMEVTFSGTK-PCRIPVRAVAHGSPDVNVAMLITPNPTIENNGGG
FIEMQLPPGDNIIYVGELSHQWFQKGSSIGR
>gi|514389622|gb|AGO50948.1|/312-413 envelope protein, partial [Tick-borne encephalitis virus]
KGLTYTMCDKTKFTWKRAPTDSGHDTVVMEVTFSGTK-PCRIPVRAVAHGSPDVNVAMLITPNPTIENNGGG
FIEMQLPPGDNIIYVGELSHQWFQKGSSIGR
>gi|325930759|gb|ADZ45821.1|/256-357 envelope [Tick-borne encephalitis virus]
KGLTYTMCDKTKFTWKRAPTDSGHDTVVMEVTFSGTK-PCRIPVRAVAQGSPDVNVAMLITPNPTIENNGGG
FIEMQLPPGDNIIYVGELSHQWFQKGSSIGR
>gi|335335073|gb|AEH39549.1|/300-401 envelope protein [Tick-borne encephalitis virus]
KGLTYTMCDKTKFTWKRAPTDSGHDTVVMEVTFSGTK-PCRIPVRAVAHGSPDVNVAMLITPNPTIENNGGG
FVEMQLPPGDNIIYVGELSHQWFQKGSSIGR
>gi|514389616|gb|AGO50945.1|/329-430 envelope protein, partial [Tick-borne encephalitis virus]
KGLTYTMCDKTKFTWKRAPTDSGHDTVVMEVTFSGTK-PCRIPVRAVAHGSPDVNVAMLITPNPTIENNGGG
FIEMQLPPGDNIIYVGELSHQWFQKGSSIGR
>gi|514389582|gb|AGO50928.1|/329-430 envelope protein, partial [Tick-borne encephalitis virus]
KGLTYTMCDKTKFTWKRAPTDSGHDTVVMEVTFSGTK-PCRIPVRAVAHGSPDVNVAMLITPNPTIENNGGG
FIEMQLPPGDNIIYVGELSHQWFQKGSSIGR
>gi|514389614|gb|AGO50944.1|/325-426 envelope protein, partial [Tick-borne encephalitis virus]
KGLTYTMCDKTKFTWKRAPTDSGHDTVVMEVTFSGTK-PCRIPVRAVAHGSPDVNVAMLITPNPTIENNGGG
FIEMQLPPGDNIIYVGELSHQWFQKGSSIGR
>gi|514389618|gb|AGO50946.1|/312-413 envelope protein, partial [Tick-borne encephalitis virus]
KGLTYTMCDKTKFTWKRAPTDSGHDTVVMEVTFSGTK-PCRIPVRAVAHGSPDVNVAMLITPNPTIENNGGG
FIEMQLPPGDNIIYVGELSHQWFQKGSSIGR
>gi|514389576|gb|AGO50925.1|/312-413 envelope protein, partial [Tick-borne encephalitis virus]
KGLTYTMCDKTKFTWKRAPTDSGHDTVVMEVTFSGTK-PCRIPVRAVAHGSPDVNVAMLITPNPTIENNGGG
FIEMQLPPGDNIIYVGELSHQWFQKGSSIGR
>gi|385214969|gb|AFI49344.1|/247-348 envelope protein, partial [Tick-borne encephalitis virus]
KGLTYTVCDKTKFTWKRAPTDSGHDTVVMEVTFSGTK-PCRIPVRAVVHGSPDVNVAMLITPNPTIENNGGG
FIEMQLPPGDNIIYVGELSHQWFQKGSSIGR
>gi|514389578|gb|AGO50926.1|/312-413 envelope protein, partial [Tick-borne encephalitis virus]
KGLTYTMCDKTKFTWKRAPTDSGHDTVVMEVTFSGTK-PCRIPVRAVAHGSPDVNVAMLITPNPTIENNGGG
FIEMQLPPGDNIIYVGELSHQWFQKGSSIGR
>gi|514389574|gb|AGO50924.1|/312-413 envelope protein, partial [Tick-borne encephalitis virus]
KGLTYTMCDKTKFTWKRAPTDSGHDTVVMEVTFSGTK-PCRIPVRAVAHGSPDVNVAMLITPNPTIENNGGG
FIEMQLPPGDNIIYVGELSHQWFQKGSSIGR
>gi|209360799|gb|ACI43036.1|/288-389 E protein [Tick-borne encephalitis virus]
KGLTYTMCDKTKFTWKRTPTDSGHDTVVMEVTFSGTK-PCRIPVSAVAHGSPDVNVAMLITPNPTIENNGGG
FIEMQLPPGDNIIYVGELSHQWFQKGSSIGR
>gi|514389612|gb|AGO50943.1|/314-415 envelope protein, partial [Tick-borne encephalitis virus]
KGLTYTMCDKTKFTWKRAPTDSGHDTVVMEVTFSGTK-PCRIPVRAVAHGSPDVNVAMLITPNPTIENNGGG
FIEMQLPPGDNIIYVGELSHQWFQKGSSIGR
>gi|514389610|gb|AGO50942.1|/313-414 envelope protein, partial [Tick-borne encephalitis virus]
KGLTYTMCDKTKFTWKRAPTDSGHDTVVMEVTFSGTK-PCRIPVRAVAHGSPDVNVAMLITPNPTIENNGGG
FIEMQLPPGDNIIYVGELSHQWFQKGSSIGR
>gi|1334960|emb|CAA27504.1|/300-401 unnamed protein product [Tick-borne encephalitis virus]
KGLTYTMCDKTKFTWKRIPTDSGHDTVVMEVAFSGTK-PCRIPVRAVAHGSPDVNVAMLMTPNPTIENNGGG
FIEMQLPPGDNIIYVGELSHQWFQKGSSIGR
>gi|514389608|gb|AGO50941.1|/329-430 envelope protein, partial [Tick-borne encephalitis virus]
KGLTYTMCDKTKFTWKRAPTDSGHDTVVMEVTFSGTK-PCRIPVRAVAHGSPDVNVAMLITPNPTIENNGGG
FIEMQLPPGDNIIYVGELSHQWFQKGSSIGR
>gi|514389620|gb|AGO50947.1|/312-413 envelope protein, partial [Tick-borne encephalitis virus]
KGLTYTMCDKTKFTWKRAPTDSGHDTVVMEVTFSGTK-PCRIPVRAVAHGSPDVNVAMLITPNPTIENNGGG
FIEMQLPPGDNIIYVGELSHQWFQKGSSIGR
>gi|520689294|gb|AGP05331.1|/580-681 polyprotein [Tick-borne encephalitis virus]
KGLTYTMCDKTKFTWKRTPTDSGHDTVVMEVTFSGTK-PCRIPVRAVAHGSPDVNVAMLITPNPTIENNGGG
FIEMQLPPGDNIIYVGELSHQWFQKGSSIGR
>gi|311702563|gb|ADQ00973.1|/580-681 polyprotein [Tick-borne encephalitis virus]
KGLTYTMCDKTKFTWKRTPTDSGHDTVVMEVTFSGTK-PCRIPVRAVAHGSPDVNVAMLITPNPTIENNGGG
FIEMQLPPGDNIIYVGELSHQWFQKGSSIGR
>gi|118767299|gb|ABL11485.1|/300-401 envelope protein, partial [Tick-borne encephalitis virus]
KGLTYTMCDKTKFTWKRAPTDSGHDTVVMEVSFSGTK-PCRIPVRAVAHGSPDVNVAMLITPNPTIENNGGG
FIEMQLPPGDNIIYVGELSHQWFQKGSSIGR
>gi|335335101|gb|AEH39563.1|/300-401 envelope protein [Tick-borne encephalitis virus]
KGLTYTMCDKTKFTWKRAPTDSGHDTVVMEVSFSGTK-PCRIPVRAVAHGSPDVNVAMLITPNPTIENNGGG
FIEMQLPPGDNIIYVGELSHQWFQKGSSIGR
>gi|81296439|gb|ABB70489.1|/300-401 polyprotein, partial [Tick-borne encephalitis virus]
KGLTYTMCDKTKFTWKRAPTDSGHDTVVMEVSFSGTK-PCRIPVRAVAHGSPDVNVAMLITPNPTIENNGGG
FIEMQLPPGDNIIYVGELSHQWFQKGSSIGR
>gi|118767293|gb|ABL11483.1|/300-401 envelope protein, partial [Tick-borne encephalitis virus]
KGLTYTMCDKTKFTWKRAPTDSGHDTVVMEVSFSGTK-PCRIPVRAVAHGSPDVNVAMLITPNPTIENNGGG
FIEMQLPPGDNIIYVGELSHQWFQKGSSIGR
>gi|118767296|gb|ABL11484.1|/300-401 envelope protein, partial [Tick-borne encephalitis virus]
KGLTYTMCDKTKFTWKRAPTDSGHDTVVMEVSFSGTK-PCRIPVRAVAHGSPDVNVAMLITPNPTIENNGGG
FIEMQLPPGDNIIYVGELSHQWFQKGSSIGR
>gi|1491772|emb|CAA53041.1|/300-401 envelope glycoprotein [Tick-borne encephalitis virus]
KGLTYTMCDKTKFTWKRAPTDSGHDTVVMEVTFSGTK-PCRIPVRAVAHGSPDVNVAMLITPNPTIENNGGG
FIEMQLPPGDNIIYVGELSHQWFQKGSSIGK
>gi|335335069|gb|AEH39547.1|/300-401 envelope protein [Tick-borne encephalitis virus]
KGLTYTMCDKTKFTWKRAPTDSGHDTVVMEVTFSGTK-PCRIPVRAVAHGSPDANVAMLITPNPTIENNGGG
FIEMQLPPGDNIIYVGELSHQWFQKGSSIGR
>gi|589229919|gb|AHK61039.1|/279-380 envelope protein, partial [Tick-borne encephalitis virus]
KGLTYTMCDKTKFTWKRIPTDSGHDTVVMEVAFSGTK-PCRIPVRAVAHGSPDVNVAMLITPNPTIENNGGG
FIEMQLPPGDNIIYVGELSHQWFQKGSSIGR
>gi|3676794|gb|AAC62094.1|/300-401 polyprotein [Tick-borne encephalitis virus]
KGLTYTMCDKTKFTWKRAPTDSGHDTVVMEVAFSGTK-PCRIPVRAVAHGSPDVNVAMLITPNPTIENNGGG
FIEMQLPPGDNIIYVGELSHQWFQKGSSIGR
>gi|589229921|gb|AHK61040.1|/279-380 envelope protein, partial [Tick-borne encephalitis virus]
KGLTYTMCDKTKFTWKRIPTDSGHDTVVMEVAFSGTK-PCRIPVRAVAHGSPDVNVAMLITPNPTIENNGGG
FIEMQLPPGDNIIYVGELSHQWFQKGSSIGR
>gi|3676788|gb|AAC62091.1|/300-401 polyprotein [Tick-borne encephalitis virus]
KGLTYTMCDKTKFTWKRIPTDSGHDTVVMEVAFSGTK-PCRIPVRAVAHGSPDVNVAMLITPNPTIENNGGG
FIEMQLPPGDNIIYVGELSHQWFQKGSSIGR
>gi|335335075|gb|AEH39550.1|/300-401 envelope protein [Tick-borne encephalitis virus]
KGLTYTMCDKTKFTWKRAPTDSGHDTVVMEVSFSGTK-PCRIPVRAVAHGSPDVNVAMLITPNPTIENNGGG
FVEMQLPPGDNIIYVGELSHQWFQKGSSIGR
>gi|238231350|gb|ACN42746.2|/580-681 polyprotein [Tick-borne encephalitis virus]
NGLTYTMCDKTKFAWKRTPTDSGHDTVVMEVTFSGTK-PCRIPVRAVAHGSPDVNVAMLITPNPTIENNGGG
FIEMQLPPGDNIIYVGELSHQWFQKGSSIGR
>gi|209360751|gb|ACI43012.1|/288-389 E protein [Tick-borne encephalitis virus]
KGLTYTMCDKTKFTWKRIPTDSGHDTVVMEVAFSGTK-PCRIPVRAVAHGSPDVNVAMLITPNPTIENNGGG
FIEMQLPPGDNIIYVGELSHQWFQKGSSIGR
>gi|308212546|gb|ADO21526.1|/300-401 envelope protein [Tick-borne encephalitis virus]
KGLTYTMCDKTKFTWKRAPTDSGHDTVVMEVTFSGTK-PCRIPVRAVVHGSPDVNVAMLITPNPTIENNGGG
FIEMQLPPGDNIIYVGELSHQWFQKGSSIGR
>gi|94692258|gb|ABF46836.1|/580-681 polyprotein [Tick-borne encephalitis virus]
KGLTYTMCDKTKFTWRRTPTDSGHDTVVMEVTFSGTK-PCRIPVRAVAHGSPDVNVAMLITPNPTIENNGGG
FIEMQLPPGDNIIYVGELSHQWFQKGSSIGR
>gi|564731623|gb|AHB89707.1|/300-401 envelope protein, partial [Tick-borne encephalitis virus]
KGLTYTVCDKTKFTWKRAPTDSGHDTVVMEVTFSGTK-PCRIPVRAVAHGSPDVNVAMLITPNPTIENNGGG
FIEMQLPPGDNIIYVGELSHQWFQKGSSIGR
>gi|209360753|gb|ACI43013.1|/288-389 E protein [Tick-borne encephalitis virus]
KGLTYTMCDKTKFTWKRIPTDSGHDTVVMEVAFSGTK-PCRIPVRAVAHGSPDVNVAMLITPNPTIENNGGG
FIEMQLPPGDNIIYVGELSHQWFQKGSSIGR
>gi|4959023|gb|AAD34205.1|AF069066_1/580-681 polyprotein [Tick-borne encephalitis virus]
KGLTYTMCDKTKFAWKRTPTDSGHDTVVMEVTFSGTK-PCRIPVRAVAHGFPDVNVAMLITPNPTIENNGGG
FIEMQLPPGDNIIYVGELSHQWFQKGSSIGR
>gi|9972403|gb|AAF82240.2|L40361_1/580-681 polyprotein [Tick-borne encephalitis virus]
KGLTYTMCDKTKFAWKRTPTDSGHDTVVMEVTFSGTK-PCRIPVRAVAHGFPDVNVAMLITPNPTIENNGGG
FIEMQLPPGDNIIYVGELSHQWFQKGSSIGR
>gi|209360755|gb|ACI43014.1|/288-389 E protein [Tick-borne encephalitis virus]
KGLTYTMCDKTKFTWKRIPTDSGHDTVVMEVAFSGTK-PCRIPVRAVAHGSPDVNVAMLITPNPTIENNGGG
FIEMQLPPGDNIIYVGELSHQWFQKGSSIGR
>gi|353282199|gb|AEQ77277.1|/580-681 polyprotein [Tick-borne encephalitis virus]
KGLTYTMCDKTKFAWKRTPTDSGHDTVVMEVTFSGTK-PCRIPVRAVAHGFPDVNVAMLITPNPTIENNGGG
FIEMQLPPGDNIIYVGELSHQWFQKGSSIGR
>gi|209360757|gb|ACI43015.1|/288-389 E protein [Tick-borne encephalitis virus]
KGLTYTMCDKTKFTWKRIPTDSGHDTVVMEVAFSGTK-PCRIPVRAVAHGSPDVNVAMLITPNPTIENNGGG
FIEMQLPPGDNIIYVGELSHQWFQKGSSIGR
>gi|209360763|gb|ACI43018.1|/288-389 E protein [Tick-borne encephalitis virus]
KGLTYTMCDKTKFTWKRIPTDSGHDTVVMEVAFSGTK-PCRIPVRAVAHGSPDVNVAMLITPNPTIENNGGG
FIEMQLPPGDNIIYVGELSHQWFQKGSSIGR
>gi|209360765|gb|ACI43019.1|/288-389 E protein [Tick-borne encephalitis virus]
KGLTYTMCDKTKFTWKRIPTDSGHDTVVMEVAFSGTK-PCRIPVRAVAHGSPDVNVAMLITPNPTIENNGGG
FIEMQLPPGDNIIYVGELSHQWFQKGSSIGR
>gi|308212618|gb|ADO21562.1|/300-401 envelope protein [Tick-borne encephalitis virus]
KGLTYTVCDKTKFTWKRAPTDSGHDTVVMEVTFSGTK-PCRIPVRAVAHGSPDVNVAMLITPNPTIENNGGG
FIEMQLPPGDNIIYVGELSHQWFQKGSSIGR
>gi|209360761|gb|ACI43017.1|/288-389 E protein [Tick-borne encephalitis virus]
KGLTYTMCDKTKFTWKRIPTDSGHDTVVMEVAFSGTK-PCRIPVRAVAHGSPDVNVAMLITPNPTIENNGGG
FIEMQLPPGDNIIYVGELSHQWFQKGSSIGR
>gi|3676812|gb|AAC62103.1|/300-401 polyprotein [Tick-borne encephalitis virus]
KGLTYTVCDKTKFTWKRAPTDSGHDTVVMEVTFSGTK-PCRIPVRAVAHGSPDVNVAMLITPNPTIENNGGG
FIEMQLPPGDNIIYVGELSHQWFQKGSSIGR
>gi|209360749|gb|ACI43011.1|/288-389 E protein [Tick-borne encephalitis virus]
KGLTYTMCDKTKFTWKRIPTDSGHDTVVMEVAFSGTK-PCRIPVRAVAHGSPDVNVAMLITPNPTIENNGGG
FIEMQLPPGDNIIYVGELSHQWFQKGSSIGR
>gi|3676802|gb|AAC62098.1|/300-401 polyprotein [Tick-borne encephalitis virus]
KGLTYTVCDKTKFTWKRAPTDSGHDTVVMEVTFSGTK-PCRIPVRAVAHGSPDVNVAMLITPNPTIENNGGG
FIEMQLPPGDNIIYVGELSHQWFQKGSSIGR
>gi|283959925|gb|ADB24734.2|/300-401 envelope protein [Tick-borne encephalitis virus]
KGLTYTMCDKTKFTWKRIPTDSGHDTVVMEVAFSGTK-PCRIPVRAVAHGSPDVNVAMLITPNPTIENNGGG
FIEMQLPPGDNIIYVGELSHQWFQKGSSIGR
>gi|6009547|dbj|BAA84956.1|/300-401 polyprotein [Tick-borne encephalitis virus]
KGLTYTMCDKTKFTWKRIPTDSGHDTVVMEVAFSGTK-PCRIPVRAVAHGSPDVNVAMLITPNPTIENNGGG
FIEMQLPPGDNIIYVGELSHQWFQKGSSIGR
>gi|77403845|dbj|BAE46497.1|/300-401 polyprotein [Tick-borne encephalitis virus]
KGLTYTMCDKTKFTWKRIPTDSGHDTVVMEVAFSGTK-PCRIPVRAVAHGSPDVNVAMLITPNPTIENNGGG
FIEMQLPPGDNIIYVGELSHQWFQKGSSIGR
>gi|347810267|gb|AEP25270.1|/300-401 envelope glycoprotein, partial [Tick-borne encephalitis virus]
KGLTYTMCDKTKFTWKRIPTDSGHDTVVMEVAFSGTK-PCRIPVRAVAHGSPDVNVAMLITPNPTIENNGGG
FIEMQLPPGDNIIYVGELSHQWFQKGSSIGR
>gi|13537309|dbj|BAB40647.1|/300-401 envelope protein [Tick-borne encephalitis virus]
KGLTYTMCDKTKFTWKRIPTDSGHDTVVMEVAFSGTK-PCRIPVRAVAHGSPDVNVAMLITPNPTIENNGGG
FIEMQLPPGDNIIYVGELSHQWFQKGSSIGR
>gi|840911|emb|CAA54069.1|/300-401 envelope protein [Tick-borne encephalitis virus]
KGLTYTMCDKTKFTWKRAPTDSGHDTVVMEVTFSGTK-PCRIPVRAVAHGSPDVNVAMLITPNPTIETNGGG
FIEMQLPPGDNIIYVGELSHQWFQKGSSIGR
>gi|3676810|gb|AAC62102.1|/300-401 polyprotein [Tick-borne encephalitis virus]
KGLTYTMCDKTKFTWKRIPTDSGHDTVVMEVAFSGTK-PCRIPVRAVAHGSPDVNVAMLITPNPTIENNGGG
FIEMQLPPGDNIIYVGELSHQWFQKGSSIGR
>gi|13537307|dbj|BAB40646.1|/300-401 envelope protein [Tick-borne encephalitis virus]
KGLTYTMCDKTKFTWKRIPTDSGHDTVVMEVAFSGTK-PCRIPVRAVAHGSPDVNVAMLITPNPTIENNGGG
FIEMQLPPGDNIIYVGELSHQWFQKGSSIGR
>gi|6009557|dbj|BAA84961.1|/300-401 polyprotein [Tick-borne encephalitis virus]
KGLTYTMCDKTKFTWKRIPTDSGHDTVVMEVAFSGTK-PCRIPVRAVAHGSPDVNVAMLITPNPTIENNGGG
FIEMQLPPGDNIIYVGELSHQWFQKGSSIGR
>gi|347810265|gb|AEP25269.1|/300-401 envelope glycoprotein, partial [Tick-borne encephalitis virus]
KGLTYTMCDKTKFTWKRIPTDSGHDTVVMEVAFSGTK-PCRIPVRAVAHGSPDVNVAMLITPNPTIENNGGG
FIEMQLPPGDNIIYVGELSHQWFQKGSSIGR
>gi|156255486|gb|ABU62954.1|/300-401 envelope protein, partial [Tick-borne encephalitis virus]
KGLTYTMCDKTKFTWKRIPTDSGHDTVVMEVAFSGTK-PCRIPVRAVAHGSPDVNVAMLITPNPTIENNGGG
FIEMQLPPGDNIIYVGELSHQWFQKGSSIGR
>gi|514389586|gb|AGO50930.1|/312-413 envelope protein, partial [Tick-borne encephalitis virus]
KGLTYTMCDKTKFTWKRAPTDSGHDTVVMEVTFSGTK-PCRIPVRAVVHGSPDVNVAMLITPNPTIENNGGG
FIEMQLPPGDNIIYVGELSHQWFQKGSSIGR
>gi|156255482|gb|ABU62952.1|/300-401 envelope protein, partial [Tick-borne encephalitis virus]
KGLTYTMCDKTKFTWKRIPTDSGHDTVVMEVAFSGTK-PCRIPVRAVAHGSPDVNVAMLITPNPTIENNGGG
FIEMQLPPGDNIIYVGELSHQWFQKGSSIGR
>gi|6009545|dbj|BAA84955.1|/300-401 polyprotein [Tick-borne encephalitis virus]
KGLTYTMCDKTKFTWKRIPTDSGHDTVVMEVAFSGTK-PCRIPVRAVAHGSPDVNVAMLITPNPTIENNGGG
FIEMQLPPGDNIIYVGELSHQWFQKGSSIGR
>gi|514389628|gb|AGO50951.1|/300-401 envelope protein, partial [Tick-borne encephalitis virus]
KGLTYTMCDKTKFTWKRAPTDSGHDTVVMEVTFSGTK-PCRIPVRAVAHGSPDVNVAMLITPNPTIETNGGG
FIEMQLPPGDNIIYVGELSHQWFQKGSSIGR
>gi|6009549|dbj|BAA84957.1|/300-401 polyprotein [Tick-borne encephalitis virus]
KGLTYTMCDKTKFTWKRIPTDSGHDTVVMEVAFSGTK-PCRIPVRAVAHGSPDVNVAMLITPNPTIENNGGG
FIEMQLPPGDNIIYVGELSHQWFQKGSSIGR
>gi|156255484|gb|ABU62953.1|/300-401 envelope protein, partial [Tick-borne encephalitis virus]
KGLTYTMCDKTKFTWKRIPTDSGHDTVVMEVAFSGTK-PCRIPVRAVAHGSPDVNVAMLITPNPTIENNGGG
FIEMQLPPGDNIIYVGELSHQWFQKGSSIGR
>gi|311702559|gb|ADQ00971.1|/580-681 polyprotein [Tick-borne encephalitis virus]
KGLTYTMCDKTKFTWKRTPTDSGHDTVVMEVTFSGTK-PCRIPVQAVAHGSPDVNVAMLITPNPTIENNGGG
FIEMQLPPGDNIIYVGELSHQWFQKGSSIGR
>gi|311702553|gb|ADQ00968.1|/580-681 polyprotein [Tick-borne encephalitis virus]
KGLTYTMCDKTKFTWKRAPTDSGHDTVVMEVTFSGTK-PCRIPVRAVAHGSPDVNVAMLITPNPTIENNGGG
FIEMQLPPGDNIIYVGELSHQWFQKGSSIGR
>gi|134802138|emb|CAM82856.1|/580-681 polyprotein [Tick-borne encephalitis virus]
KGLTYTMCDKTKFTWKRAPTDSGHDTVVMEVTFSGTK-PCRIPVRAVAHGSPDVNVAMLITPNPTIENNGGG
FIEMQLPPGDNIIYVGELSHQWFQKGSSIGR
>gi|565990024|gb|AHC30237.1|/548-649 polyprotein-precursor [Tick-borne encephalitis virus]
KGLTYTMCDKTKFTWKRTPTDSGHDTVVMEVAFSGTK-PCRIPVRAVAHGSPDVNVAMLITPNPTIENNGGG
FIEMQLPPGDNIIYVGELSHQWFQKGSSIGR
>gi|209360819|gb|ACI43046.1|/282-383 E protein [Tick-borne encephalitis virus]
KGLTYTTCDKTKFTWKRIPTDSGHDTVVMEVTFSGTK-PCRIPVRAVAHGSPDVNVAMLITPNPTIENNGGG
FIEMQLPPGDNIIYVGELSHQWFQKGSSIGR
>gi|311702561|gb|ADQ00972.1|/580-681 polyprotein [Tick-borne encephalitis virus]
KGLTYTMCDKTKFTWKRAPTDSGHDTVVMEVTFSGTK-PCRIPVRAVAHGSPDVNVAMLITPNPTIENNGGG
FIEMQLPPGDNIIYVGELSHQWFQKGSSIGR
>gi|311702557|gb|ADQ00970.1|/580-681 polyprotein [Tick-borne encephalitis virus]
KGLTYTMCDKTKFTWKRAPTDSGHDTVVMEVTFSGTK-PCRIPVRAVAHGSPDVNVAMLITPNPTIENNGGG
FIEMQLPPGDNIIYVGELSHQWFQKGSSIGR
>gi|311702555|gb|ADQ00969.1|/580-681 polyprotein [Tick-borne encephalitis virus]
KGLTYTMCDKTKFTWKRAPTDSGHDTVVMEVTFSGTK-PCRIPVRAVAHGSPDVNVAMLITPNPTIENNGGG
FIEMQLPPGDNIIYVGELSHQWFQKGSSIGR
>gi|292386086|gb|ADE22271.1|/580-681 polyprotein [Tick-borne encephalitis virus]
KGLTYTMCDKTKFTWKRAPTDSGHDTVVMEVTFSGTK-PCRIPVRAVAHGSPDVNVAMLITPNPTIENNGGG
FIEMQLPPGDNIIYVGELSHQWFQKGSSIGR
>gi|293413454|gb|ABD62793.2|/580-681 polyprotein [Tick-borne encephalitis virus]
KGLTYTMCDKTKFTWKRAPTDSGHDTVVMEVTFSGTK-PCRIPVRAVAHGSPDVNVAMLITPNPTIENNGGG
FIEMQLPPGDNIIYVGELSHQWFQKGSSIGR
>gi|220978700|gb|ACL97686.1|/580-681 polyprotein [Tick-borne encephalitis virus]
KGLTYTMCDKTKFTWKRAPTDSGHDTVVMEVTFSGTK-PCRIPVRAVAHGSPDVNVAMLITPNPTIENNGGG
FIEMQLPPGDNIIYVGELSHQWFQKGSSIGR
>gi|260181539|gb|ACX35447.1|/288-389 E protein [Tick-borne encephalitis virus]
KGLTYTMCDKTKFAWKRTPTDSGHDTVVMEVTFSGTK-PCRIPVRAVAQGSPDANVAMLITPNPTIENNGGG
FIEVQLPPGDNIIYVGELSHQWFQKGSSIGR
>gi|385215087|gb|AFI49403.1|/580-681 polyprotein [Tick-borne encephalitis virus]
KGLTYTMCDKTKFTWKRAPTDSGHDTVVMEVTFSGTK-PCRIPVRAVAHGSPDVNVAMLITPNPTIENNGGG
FIEMQLPPGDNIIYVGELSHQWFQKGSSIGR
>gi|9628432|ref|NP_043135.1|/580-681 polyprotein [Tick-borne encephalitis virus]
KGLTYTMCDKTKFTWKRAPTDSGHDTVVMEVTFSGTK-PCRIPVRAVAHGSPDVNVAMLITPNPTIENNGGG
FIEMQLPPGDNIIYVGELSHQWFQKGSSIGR
>gi|305671406|gb|ADM63091.1|/580-681 polyprotein [Tick-borne encephalitis virus]
KGLTYTMCDKTKFTWKRAPTDSGHDTVVMEVTFSGTK-PCRIPVRAVAHGSPDVNVAMLITPNPTIENNGGG
FIEMQLPPGDNIIYVGELSHQWFQKGSSIGR
>gi|325111363|gb|ADY80019.1|/580-681 polyprotein [Tick-borne encephalitis virus]
KGLTYTMCDKTKFTWKRAPTDSGHDTVVMEVTFSGTK-PCRIPVRAVAHGSPDVNVAMLITPNPTIENNGGG
FIEMQLPPGDNIIYVGELSHQWFQKGSSIGR
>gi|116109054|gb|ABJ74160.1|/580-681 polyprotein [Tick-borne encephalitis virus]
KGLTYTMCDKTKFTWKRTPTDSGHDTVVMEVAFSGTK-PCRIPVRAVAHGSPDVNVAMLITPNPTIENNGGG
FIEMQLPPGDNIIYVGELSHQWFQKGSSIGR
>gi|335335145|gb|AEH39585.1|/300-401 envelope protein [Tick-borne encephalitis virus]
KGLTYTMCDKTKFTWKRAPTDSGHDTVVMEVTFSGTK-PCRIPVRAVAHGSPAVNVAMLITPNPTIENNGGG
FIEMQLPPGDNIIYVGELSHQWFQKGSSIGR
>gi|594543387|gb|AHM02467.1|/580-681 polyprotein [Tick-borne encephalitis virus]
KGLTYTMCDKTKFTWKRAPTDSGHDTVVMEVTFSGTK-PCRIPVRAVAHGSPDVNVAMLITPNPTIENNGGG
FIEMQLPPGDNIIYVGELSHQWFQKGSSIGR
>gi|325111365|gb|ADY80020.1|/580-681 polyprotein [Tick-borne encephalitis virus]
KGLTYTMCDKTKFTWKRAPTDSGHDTVVMEVTFSGTK-PCRIPVRAVAHGSPDVNVAMLITPNPTIENNGGG
FIEMQLPPGDNIIYVGELSHQWFQKGSSIGR
>gi|283488077|gb|ADB24726.1|/300-401 envelope protein, partial [Tick-borne encephalitis virus]
KGLTYTTCDKTKFTWKRTPTDSGHDTVVMEVAFSGTK-PCRIPVRAVAHGSPDVNVAMLITPNPTIENNGGG
FIEMQLPPGDNIIYVGELSHQWFQKGSSIGR
>gi|209360817|gb|ACI43045.1|/288-389 E protein [Tick-borne encephalitis virus]
KGLTYTTCDKTKFTWKRIPTDSGHDTVVMEVTFSGTK-PCRIPVRAVAHGSPDVNVAMLITPNPTIENNGGG
FIEMQLPPGDNIIYVGELSHQWFQKGSSIGR
>gi|194136520|gb|ACF33496.1|/580-681 polyprotein [Tick-borne encephalitis virus]
KGLTYTMCDKTKFTWKRTPTDSGHDTVVMEVAFSGTK-PCRIPVRAVAHGSPDVNVAMLITPNPTIENNGGG
FIEMQLPPGDNIIYVGELSHQWFQKGSSIGR
>gi|308212582|gb|ADO21544.1|/300-401 envelope protein [Tick-borne encephalitis virus]
KGLTYTMCDKTKFTWKRAPTDSGHDTVVMEVTFSGTK-PCRIPVRAVARGSPDVNVAMLITPNPTIENNGGG
FIEMQLPPGDNIIYVGELSHQWFQKGSSIGR
>gi|157060368|gb|ABV03190.1|/313-414 polyprotein [Tick-borne encephalitis virus]
KGLTYTMCDKTKFTWKRAPTDSGHDTVVMEVTFSGTK-PCRIPVRAVRHGSPDVNVAMLITPNPTIENNGGG
FIEMQLPPGDNIIYVGELSHQWFQKGSSIGR
>gi|3676808|gb|AAC62101.1|/300-401 polyprotein [Tick-borne encephalitis virus]
KGLTYTMCDKTKFTWKRAPTDSGHDTVVMEVTFSGTK-PCRIPVRAVAHGAPDVNVAMLITPNPIIENNGGG
FIEMQLPPGDNIIYVGELSHQWFQKGSSIGR
>gi|471845207|gb|AGI19264.1|/279-380 envelope protein, partial [Tick-borne encephalitis virus]
KGLTYTMCDKTKFTWKRIPTDSGHDTVVMEVAFSGTK-PCRIPVRAVAHGSPDVNVAMLITPNPTIETNGGG
FIEMQLPPGDNIIYVGELSHQWFQKGSSIGR
>gi|156255488|gb|ABU62955.1|/300-401 envelope protein, partial [Tick-borne encephalitis virus]
KGLTYTMCDKTKFTWKRIPTDSGHDTVVMEVAFSGTK-PCRIPVRAVAHGSPDVNVAMLMTPNPTIENNGGG
FIEMQLPPGDNIIYVGELSHQWFQKGSSIGR
>gi|471845203|gb|AGI19262.1|/279-380 envelope protein, partial [Tick-borne encephalitis virus]
KGLTYTMCDKTKFTWKRIPTDSGHDTVVMEVAFSGTK-PCRIPVRAVAHGSPDVNVAMLITPNPTIETNGGG
FIEMQLPPGDNIIYVGELSHQWFQKGSSIGR
>gi|30421197|gb|AAP31247.1|/495-596 polyprotein [Tick-borne encephalitis virus]
KGLTYTMCDKTKFTWKRAPTDSGHDTVVMEVTFSGTK-PCRIPVRAVAHGSPDVNVAMLITPNPTIENNGGG
FIEMQLPPGDNIIYVGELSHQWFQKGSSIGR
>gi|209360821|gb|ACI43047.1|/288-389 E protein [Tick-borne encephalitis virus]
KGLTYTMCDKTKFTWKRIPTDSGHDTVVMEVAFSGTK-PCRIPVRAVAHGSPDVNVAMLITPNPIIENNGGG
FIEMQLPPGDNIIYVGELSHQWFQKGSSIGR
>gi|209360793|gb|ACI43033.1|/288-389 E protein [Tick-borne encephalitis virus]
KGLTYTMCDKTKFTWKRIPTDSGHDTVVMEVAFSGTK-PCRIPVRAVAHGSPDVNVAMLITPNPIIENNGGG
FIEMQLPPGDNIIYVGELSHQWFQKGSSIGR
>gi|209360791|gb|ACI43032.1|/288-389 E protein [Tick-borne encephalitis virus]
KGLTYTMCDKTKFTWKRIPTDSGHDTVVMEVAFSGTK-PCRIPVRAVAHGSPDVNVAMLITPNPIIENNGGG
FIEMQLPPGDNIIYVGELSHQWFQKGSSIGR
>gi|73672568|gb|AAZ80455.1|/580-681 polyprotein [Tick-borne encephalitis virus]
KGLTYTMCDKTKFTWKRAPTDSGHDTVVMEVSFSGTK-PCRIPVRAVAHGSPDVNVAMLITPNPTIENNGGG
FIEMQLPPGDNIIYVGELSHQWFQKGSSIGR
>gi|589229923|gb|AHK61041.1|/279-380 envelope protein, partial [Tick-borne encephalitis virus]
KGLTYTMCDKTKFTWKRIPTDSGHDTVVMEVAFSGTK-PCRIPVRAVAHGSPDVNVAMLITPNPTIETNGGG
FIEMQLPPGDNIIYVGELSHQWFQKGSSIGR
>gi|209360841|gb|ACI43057.1|/288-389 E protein [Tick-borne encephalitis virus]
KGLTYTMCDKTKFTWKRIPTDSGHDTVVMEVAFSGTK-PCRIPVRAVAHGSPDVNVAMLITPNPIIENNGGG
FIEMQLPPGDNIIYVGELSHQWFQKGSSIGR
>gi|1065399|gb|AAA86739.1|/580-681 polyprotein [Tick-borne encephalitis virus]
KGLTYTMCDKTKFTWKRAPTDSGHDTVVMEVSFSGTK-PCRIPVRAVAHGSPDVNVAMLITPNPTIENNGGG
FIEMQLPPGDNIIYVGELSHQWFQKGSSIGR
>gi|283488079|gb|ADB24727.1|/300-401 envelope protein, partial [Tick-borne encephalitis virus]
KGLTYTMCDKTKFTWKRIPTDSGHDTVVMEVAFSGTK-PCRIPVRAVAHGSPDVNVAMLITPNPIIENNGGG
FIEMQLPPGDNIIYVGELSHQWFQKGSSIGR
>gi|6009535|dbj|BAA84950.1|/300-401 polyprotein [Tick-borne encephalitis virus]
KGLTYTVCDKTKFTWKRIPTDSGHDTVVMEVAFSGTK-PCRIPVRAVAHGSPDVNVAMLITPNPTIENNGGG
FIEMQLPPGDNIIYVGELSHQWFQKGSSIGR
>gi|6009537|dbj|BAA84951.1|/300-401 polyprotein [Tick-borne encephalitis virus]
KGLTYTVCDKTKFTWKRIPTDSGHDTVVMEVAFSGTK-PCRIPVRAVAHGSPDVNVAMLITPNPTIENNGGG
FIEMQLPPGDNIIYVGELSHQWFQKGSSIGR
>gi|6009541|dbj|BAA84953.1|/300-401 polyprotein [Tick-borne encephalitis virus]
KGLTYTVCDKTKFTWKRIPTDSGHDTVVMEVAFSGTK-PCRIPVRAVAHGSPDVNVAMLITPNPTIENNGGG
FIEMQLPPGDNIIYVGELSHQWFQKGSSIGR
>gi|156255490|gb|ABU62956.1|/300-401 envelope protein, partial [Tick-borne encephalitis virus]
KGLTYTMCDKTKFTWKRIPTDSGHDTVVMEVAFSGTK-PCRIPVRAVAHGSPDVNVAMLITPNPTIENNGGG
FTEMQLPPGDNIIYVGELSHQWFQKGSSIGR
>gi|283488075|gb|ADB24725.1|/300-401 envelope protein, partial [Tick-borne encephalitis virus]
KGLTYTMCDKTKFTWKRIPTDSGHDTVVMEVAFSGTK-PCRIPVRAVAHGSPDVNVAMLITPNPIIENNGGG
FIEMQLPPGDNIIYVGELSHQWFQKGSSIGR
>gi|3676804|gb|AAC62099.1|/300-401 polyprotein [Tick-borne encephalitis virus]
KGLTYTMCDKTKFTWKRIPTDSGHDTVVMEVAFSGTK-PCRIPVRAVAHGSPDVNVAMLITPNPIIENNGGG
FIEMQLPPGDNIIYVGELSHQWFQKGSSIGR
>gi|1845528|dbj|BAA19219.1|/300-401 polyprotein precursor [Tick-borne encephalitis virus]
KGLTYTVCDKTKFTWKRIPTDSGHDTVVMEVAFSGTK-PCRIPVRAVAHGSPDVNVAMLITPNPTIENNGGG
FIEMQLPPGDNIIYVGELSHQWFQKGSSIGR
>gi|444843439|gb|AGE13346.1|/580-681 polyprotein precursor, partial [Tick-borne encephalitis virus]
KGLTYTMCDKTKFTWKRTPTDSGHDTVVMEVAFSGTK-PCRIPVRAVAHGSPDVNVAMLITPNPTIENNGGG
FIEMQLPPGDNIIYVGELSHQWFQKGSSIGR
>gi|283488083|gb|ADB24729.1|/300-401 envelope protein, partial [Tick-borne encephalitis virus]
KGLTYTMCDKTKFTWKRIPTDSGHDTVVMEVAFSGTK-PCRIPVRAVAHGSPDVNVAMLITPNPTIETNGGG
FIEMQLPPGDNIIYVGELSHQWFQKGSSIGR
>gi|151335515|gb|ABS00284.1|/580-681 polyprotein [Tick-borne encephalitis virus]
KGLTYTVCDKTKFTWKRTPTDSGHDTVVMEVAFSGTK-PCRIPVRAVAHGSPDVNVAMLITPNPTIENNGGG
FIEMQLPPGDNIIYVGELSHQWFQKGSSIGR
>gi|13537311|dbj|BAB40648.1|/300-401 envelope protein [Tick-borne encephalitis virus]
KGLTYTMCDKTKFTWKRIPTDSGHDTVVMEVAFSGTK-PCRIPVRAVAHGSPDVNVAMLITPNPTIETNGGG
FIEMQLPPGDNIIYVGELSHQWFQKGSSIGR
>gi|565990026|gb|AHC30238.1|/548-649 polyprotein-precursor [Tick-borne encephalitis virus]
KGLTYTMCDKTKFTWKRIPTDSGHDTVVMEVAFSGTK-PCRIPVRAVAHGSPDVNVAMLITPNPTIENNGGG
FIEMQLPPGDNIIYVGELSHQWFQKGSSIGR
>gi|151335517|gb|ABS00285.1|/580-681 polyprotein [Tick-borne encephalitis virus]
KGLTYTMCDKTKFTWKRIPTDSGHDTVVMEVAFSGTK-PCRIPVRAVAHGSPDVNVAMLITPNPTIENNGGG
FIEMQLPPGDNIIYVGELSHQWFQKGSSIGR
>gi|209360759|gb|ACI43016.1|/288-389 E protein [Tick-borne encephalitis virus]
KGLTYTMCXKTKFTWKRIPTDSGHDTVVMEVAFSGTK-PCRIPVRAVAHGSPDVNVAMLITPNPTIENNGGG
FIEMQLPPGDNIIYVGELSHQWFQKGSSIGR
>gi|399145775|gb|AFP25092.1|/579-680 polyprotein [Tick-borne encephalitis virus]
KGLTYTMCDKTKFTWKRIPTDSGHDTVVMEVAFSGTK-PCRIPVRAVAHGSPDVNVAMLITPNPTIENNGGG
FIEMQLPPGDNIIYVGELSHQWFQKGSSIGR
>gi|399145753|gb|AFP25081.1|/579-680 polyprotein [Tick-borne encephalitis virus]
KGLTYTMCDKTKFTWKRIPTDSGHDTVVMEVAFSGTK-PCRIPVRAVAHGSPDVNVAMLITPNPTIENNGGG
FIEMQLPPGDNIIYVGELSHQWFQKGSSIGR
>gi|194136514|gb|ACF33493.1|/579-680 polyprotein [Tick-borne encephalitis virus]
KGLTYTMCDKTKFTWKRIPTDSGHDTVVMEVAFSGTK-PCRIPVRAVAHGSPDVNVAMLITPNPTIENNGGG
FIEMQLPPGDNIIYVGELSHQWFQKGSSIGR
>gi|399145755|gb|AFP25082.1|/580-681 polyprotein [Tick-borne encephalitis virus]
KGLTYTMCDKTKFTWKRIPTDSGHDTVVMEVAFSGTK-PCRIPVRAVAHGSPDVNVAMLITPNPTIENNGGG
FIEMQLPPGDNIIYVGELSHQWFQKGSSIGR
>gi|341833640|gb|AEK94232.1|/580-681 polyprotein [Tick-borne encephalitis virus]
KGLTYTMCDKTKFTWKRIPTDSGHDTVVMEVAFSGTK-PCRIPVRAVAHGSPDVNVAMLITPNPTIENNGGG
FIEMQLPPGDNIIYVGELSHQWFQKGSSIGR
>gi|322719594|gb|ADX07734.1|/580-681 polyprotein [Tick-borne encephalitis virus]
KGLTYTMCDKTKFTWKRIPTDSGHDTVVMEVAFSGTK-PCRIPVRAVAHGSPDVNVAMLITPNPTIENNGGG
FIEMQLPPGDNIIYVGELSHQWFQKGSSIGR
>gi|237507240|gb|ACQ99330.1|/580-681 polyprotein [Tick-borne encephalitis virus]
KGLTYTMCDKTKFTWKRIPTDSGHDTVVMEVAFSGTK-PCRIPVRAVAHGSPDVNVAMLITPNPTIENNGGG
FIEMQLPPGDNIIYVGELSHQWFQKGSSIGR
>gi|471845205|gb|AGI19263.1|/279-380 envelope protein, partial [Tick-borne encephalitis virus]
KGLTYSMCDKTKFTWKRIPTDSGHDTVVMEVAFSGTK-PCRIPVRAVAHGSPDVNVAMLITPNPTIETNGGG
FIEMQLPPGDNIIYVGELSHQWFQKGSSIGR
>gi|840913|emb|CAA54068.1|/300-401 envelope protein [Tick-borne encephalitis virus]
KGLTYTMCDKTKFTWKRAPIDSGHDTVVMEVTFSGTK-PCRIPVRAVAHGSPDVNVAMLITPNPTIETNGGG
FIEMQLPPGDNIIYVGELSHQWFQKGSSIGR
>gi|399145785|gb|AFP25097.1|/579-680 polyprotein [Tick-borne encephalitis virus]
KGLTYTMCDKTKFTWKRIPTDSGHDTVVMEVAFSGTK-PCRIPVRAVAHGSPDVNVAMLITPNPTIENNGGG
FIEMQLPPGDNIIYVGELSHQWFQKGSSIGR
>gi|399145757|gb|AFP25083.1|/579-680 polyprotein [Tick-borne encephalitis virus]
KGLTYTMCDKTKFTWKRIPTDSGHDTVVMEVAFSGTK-PCRIPVRAVAHGSPDVNVAMLITPNPTIENNGGG
FIEMQLPPGDNIIYVGELSHQWFQKGSSIGR
>gi|253558925|gb|ACT32141.1|/579-680 polyprotein [Tick-borne encephalitis virus]
KGLTYTMCDKTKFTWKRIPTDSGHDTVVMEVAFSGTK-PCRIPVRAVAHGSPDVNVAMLITPNPTIENNGGG
FIEMQLPPGDNIIYVGELSHQWFQKGSSIGR
>gi|194136516|gb|ACF33494.1|/579-680 polyprotein [Tick-borne encephalitis virus]
KGLTYTMCDKTKFTWKRIPTDSGHDTVVMEVAFSGTK-PCRIPVRAVAHGSPDVNVAMLITPNPTIENNGGG
FIEMQLPPGDNIIYVGELSHQWFQKGSSIGR
>gi|399145763|gb|AFP25086.1|/580-681 polyprotein [Tick-borne encephalitis virus]
KGLTYTMCDKTKFTWKRIPTDSGHDTVVMEVAFSGTK-PCRIPVRAVAHGSPDVNVAMLITPNPTIENNGGG
FIEMQLPPGDNIIYVGELSHQWFQKGSSIGR
>gi|399145761|gb|AFP25085.1|/580-681 polyprotein [Tick-borne encephalitis virus]
KGLTYTMCDKTKFTWKRIPTDSGHDTVVMEVAFSGTK-PCRIPVRAVAHGSPDVNVAMLITPNPTIENNGGG
FIEMQLPPGDNIIYVGELSHQWFQKGSSIGR
>gi|399145759|gb|AFP25084.1|/580-681 polyprotein [Tick-borne encephalitis virus]
KGLTYTMCDKTKFTWKRIPTDSGHDTVVMEVAFSGTK-PCRIPVRAVAHGSPDVNVAMLITPNPTIENNGGG
FIEMQLPPGDNIIYVGELSHQWFQKGSSIGR
>gi|341833642|gb|AEK94233.1|/580-681 polyprotein [Tick-borne encephalitis virus]
KGLTYTMCDKTKFTWKRIPTDSGHDTVVMEVAFSGTK-PCRIPVRAVAHGSPDVNVAMLITPNPTIENNGGG
FIEMQLPPGDNIIYVGELSHQWFQKGSSIGR
>gi|212725420|gb|ACJ38115.1|/580-681 polyprotein [Tick-borne encephalitis virus]
KGLTYTMCDKTKFTWKRIPTDSGHDTVVMEVAFSGTK-PCRIPVRAVAHGSPDVNVAMLITPNPTIENNGGG
FIEMQLPPGDNIIYVGELSHQWFQKGSSIGR
>gi|194136523|gb|ACF33497.1|/580-681 polyprotein [Tick-borne encephalitis virus]
KGLTYTMCDKTKFTWKRIPTDSGHDTVVMEVAFSGTK-PCRIPVRAVAHGSPDVNVAMLITPNPTIENNGGG
FIEMQLPPGDNIIYVGELSHQWFQKGSSIGR
>gi|399145779|gb|AFP25094.1|/579-680 polyprotein [Tick-borne encephalitis virus]
KGLTYTMCDKTKFTWKRIPTDSGHDTVVMEVAFSGTK-PCRIPVRAVAHGSPDVNVAMLITPNPTIENNGGG
FIEMQLPPGDNIIYVGELSHQWFQKGSSIGR
>gi|399145751|gb|AFP25080.1|/579-680 polyprotein [Tick-borne encephalitis virus]
KGLTYTMCDKTKFTWKRIPTDSGHDTVVMEVAFSGTK-PCRIPVRAVAHGSPDVNVAMLITPNPTIENNGGG
FIEMQLPPGDNIIYVGELSHQWFQKGSSIGR
>gi|238627779|gb|ACR49228.1|/579-680 polyprotein [Tick-borne encephalitis virus]
KGLTYTMCDKTKFTWKRIPTDSGHDTVVMEVAFSGTK-PCRIPVRAVAHGSPDVNVAMLITPNPTIENNGGG
FIEMQLPPGDNIIYVGELSHQWFQKGSSIGR
>gi|213138617|gb|AAN87009.2|/579-680 polyprotein [Tick-borne encephalitis virus]
KGLTYTMCDKTKFTWKRIPTDSGHDTVVMEVAFSGTK-PCRIPVRAVAHGSPDVNVAMLITPNPTIENNGGG
FIEMQLPPGDNIIYVGELSHQWFQKGSSIGR
>gi|347730547|gb|AEP20480.1|/580-681 polyprotein [Tick-borne encephalitis virus]
KGLTYTMCDKTKFTWKRIPTDSGHDTVVMEVAFSGTK-PCRIPVRAVAHGSPDVNVAMLITPNPTIENNGGG
FIEMQLPPGDNIIYVGELSHQWFQKGSSIGR
>gi|399145783|gb|AFP25096.1|/578-679 polyprotein [Tick-borne encephalitis virus]
KGLTYTMCDKTKFTWKRIPTDSGHDTVVMEVAFSGTK-PCRIPVRAVAHGSPDVNVAMLITPNPTIENNGGG
FIEMQLPPGDNIIYVGELSHQWFQKGSSIGR
>gi|194136525|gb|ACF33498.1|/579-680 polyprotein [Tick-borne encephalitis virus]
KGLTYTMCDKTKFTWKRIPTDSGHDTVVMEVAFSGTK-PCRIPVRAVAHGSPDVNVAMLITPNPTIENNGGG
FIEMQLPPGDNIIYVGELSHQWFQKGSSIGR
>gi|194136518|gb|ACF33495.1|/579-680 polyprotein [Tick-borne encephalitis virus]
KGLTYTMCDKTKFTWKRIPTDSGHDTVVMEVAFSGTK-PCRIPVRAVAHGSPDVNVAMLITPNPTIENNGGG
FIEMQLPPGDNIIYVGELSHQWFQKGSSIGR
>gi|17046118|dbj|BAB72162.1|/580-681 unnamed protein product [Tick-borne encephalitis virus]
KGLTYTMCDKTKFTWKRIPTDSGHDTVVMEVAFSGTK-PCRIPVRAVAHGSPDVNVAMLITPNPTIENNGGG
FIEMQLPPGDNIIYVGELSHQWFQKGSSIGR
>gi|1709707|sp|Q01299.1|POLG_TBEVH/580-681 RecName: Full=Genome polyprotein; Contains: RecName: Full=Peptide 2k; Contains: RecName: Full=Capsid protein C; AltName: Full=Core protein; Contains: RecName: Full=prM; Contains: RecName: Full=Peptide pr; Contains: RecName: Full=Small envelope protein M; AltName: Full=Matrix protein; Contains: RecName: Full=Envelope protein E; Contains: RecName: Full=Non-structural protein 1; Short=NS1; Contains: RecName: Full=Non-structural protein 2A; Short=NS2A; Contains: RecName: Full=Serine protease subunit NS2B; AltName: Full=Flavivirin protease NS2B regulatory subunit; AltName: Full=Non-structural protein 2B; Contains: RecName: Full=Serine protease NS3; AltName: Full=Flavivirin protease NS3 catalytic subunit; AltName: Full=Non-structural protein 3; Contains: RecName: Full=Non-structural protein 4A; Short=NS4A; Contains: RecName: Full=Non-structural protein 4B; Short=NS4B; Contains: RecName: Full=RNA-directed RNA polymerase NS5; AltName: Full=Non-structural protein 5
KGLTYTMCDKTKFTWKRAPTDSGHDTVVMEVTFSGTK-PCRIPVRAVAHGSPDVNVAMLITPNPTIENNGGG
FIEMQLPPGDNIIYVGELSYQWFQKGSSIGR
>gi|565990028|gb|AHC30239.1|/548-649 polyprotein-precursor [Tick-borne encephalitis virus]
KGLTYTMCDKTKFTWKRIPTDSGHDTVVMEVAFSGTK-PCRIPVRAVAHGSPDVNVAMLITPNPTIENNGGG
FIEMQLPPGDNIIYVGELSHQWFQKGSSIGR
>gi|399145749|gb|AFP25079.1|/579-680 polyprotein [Tick-borne encephalitis virus]
KGLTYTMCDKTKFTWKRIPTDSGHDTVVMEVAFSGTK-PCRIPVRAVAHGSPDVNVAMLITPNPTIENNGGG
FIEMQLPPGDNIIYVGELSHQWFQKGSSIGR
>gi|409729211|gb|AFV41132.1|/580-681 polyprotein [Tick-borne encephalitis virus]
KGLTYTMCDKTKFTWKRIPTDSGHDTVVMEVAFSGTK-PCRIPVRAVAHGSPDVNVAMLITPNPTIENNGGG
FIEMQLPPGDNIIYVGELSHQWFQKGSSIGR
>gi|315115010|gb|ADT80553.1|/580-681 polyprotein [Tick-borne encephalitis virus]
KGLTYTMCDKTKFTWKRIPTDSGHDTVVMEVAFSGTK-PCRIPVRAVAHGSPDVNVAMLITPNPTIENNGGG
FIEMQLPPGDNIIYVGELSHQWFQKGSSIGR
>gi|26324150|gb|AAN77871.1|/300-401 E protein [Tick-borne encephalitis virus]
KGLTYTMCDKTKFTWKRIPTDSGHDTVVMEVAFSGTK-PCRIPVRAVAHGSPDVNVAMLITPNPTIETNGGG
FIEMQLPPGDNIIYVGELSHQWFQKGSSIGR
>gi|571061250|gb|AHF27217.1|/580-681 polyprotein [Tick-borne encephalitis virus]
KGLTYTMCDKTKFTWKRAPTDSGHDTVVMEVTFSGTK-PCRIPVRAVAHGSPDVNVAMLITPNPTIETNGGG
FIEMQLPPGDNIIYVGELSHQWFQKGSSIGR
>gi|571061248|gb|AHF27216.1|/580-681 polyprotein [Tick-borne encephalitis virus]
KGLTYTMCDKTKFTWKRAPTDSGHDTVVMEVTFSGTK-PCRIPVRAVAHGSPDVNVAMLITPNPTIETNGGG
FIEMQLPPGDNIIYVGELSHQWFQKGSSIGR
>gi|571061246|gb|AHF27215.1|/580-681 polyprotein [Tick-borne encephalitis virus]
KGLTYTMCDKTKFTWKRAPTDSGHDTVVMEVTFSGTK-PCRIPVRAVAHGSPDVNVAMLITPNPTIETNGGG
FIEMQLPPGDNIIYVGELSHQWFQKGSSIGR
>gi|451327668|gb|AGF36549.1|/580-681 polyprotein, partial [Tick-borne encephalitis virus]
KGLTYTMCDKTKFTWKRAPTDSGHDTVVMEVTFSGTK-PCRIPVRAVAHGSPDVNVAMLITPNPTIENNGGG
FIEMQLPPGDNIIYVGELSHQWFQKGSSIGR
>gi|195954027|gb|ACG58719.1|/580-681 polyprotein [Tick-borne encephalitis virus]
KGLTYTMCDKTKFTWKRAPTDSGHDTVVMEVTFSGTK-PCRIPVRAVAHGSPDVNVAMLITPNPTIENNGGG
FIEMQLPPGDNIIYVGELSHQWFQKGSSIGR
>gi|451327670|gb|AGF36550.1|/580-681 polyprotein, partial [Tick-borne encephalitis virus]
KGLTYTMCDKTKFTWKRAPTDSGHDTVVMEVTFSGTK-PCRIPVRAVAHGSPDVNVAMLITPNPTIENNGGG
FIEMQLPPGDNIIYVGELSHQWFQKGSSIGR
>gi|195954025|gb|ACG58718.1|/580-681 polyprotein [Tick-borne encephalitis virus]
KGLTYTMCDKTKFTWKRAPTDSGHDTVVMEVTFSGTK-PCRIPVRAVAHGSPDVNVAMLITPNPTIENNGGG
FIEMQLPPGDNIIYVGELSHQWFQKGSSIGR
>gi|6009543|dbj|BAA84954.1|/300-401 polyprotein [Tick-borne encephalitis virus]
KGLTYTVCDKTKFTWKRIPTDSGHDTVVMEVAFSGTK-PCRIPVRAVAHGSPDVNVALLITPNPTIENNGGG
FIEMQLPPGDNIIYVGELSHQWFQKGSSIGR
>gi|185478212|gb|ACC77713.1|/580-681 polyprotein [Tick-borne encephalitis virus]
KGLTYTMCDKTKFTWKRTPTDSGHDTVVMEVTFSGTK-PCRIPVRAVAHGSPDVNVAMLITPNPTIENNGGG
FIEMQLPPGDNIIYVGELSHQWFQKGSSIGR
>gi|185478208|gb|ACC77711.1|/580-681 polyprotein [Tick-borne encephalitis virus]
KGLTYTMCDKTKFTWKRTPTDSGHDTVVMEVTFSGTK-PCRIPVRAVAHGSPDVNVAMLITPNPTIENNGGG
FIEMQLPPGDNIIYVGELSHQWFQKGSSIGR
>gi|185478206|gb|ACC77710.1|/580-681 polyprotein [Tick-borne encephalitis virus]
KGLTYTMCDKTKFTWKRTPTDSGHDTVVMEVTFSGTK-PCRIPVRAVAHGSPDVNVAMLITPNPTIENNGGG
FIEMQLPPGDNIIYVGELSHQWFQKGSSIGR
>gi|130520|sp|P07720.3|POLG_TBEVS/580-681 RecName: Full=Genome polyprotein; Contains: RecName: Full=Peptide 2k; Contains: RecName: Full=Capsid protein C; AltName: Full=Core protein; Contains: RecName: Full=prM; Contains: RecName: Full=Peptide pr; Contains: RecName: Full=Small envelope protein M; AltName: Full=Matrix protein; Contains: RecName: Full=Envelope protein E; Contains: RecName: Full=Non-structural protein 1; Short=NS1; Contains: RecName: Full=Non-structural protein 2A; Short=NS2A; Contains: RecName: Full=Serine protease subunit NS2B; AltName: Full=Flavivirin protease NS2B regulatory subunit; AltName: Full=Non-structural protein 2B; Contains: RecName: Full=Serine protease NS3; AltName: Full=Flavivirin protease NS3 catalytic subunit; AltName: Full=Non-structural protein 3; Contains: RecName: Full=Non-structural protein 4A; Short=NS4A; Contains: RecName: Full=Non-structural protein 4B; Short=NS4B; Contains: RecName: Full=RNA-directed RNA polymerase NS5; AltName: Full=Non-structural protein 5
KGLTYTMCDKTKFTWKRIPTDSGHDTVVMEVAFSGTK-PCRIPVRAVAHGSPDVNVAMLMTPNPTIENNGGG
FIEMQLPPGDNIIYVGELSHQWFQKGSSIGR
>gi|62107|emb|CAA27500.1|/580-681 unnamed protein product [Tick-borne encephalitis virus]
KGLTYTMCDKTKFTWKRIPTDSGHDTVVMEVAFSGTK-PCRIPVRAVAHGSPDVNVAMLMTPNPTIENNGGG
FIEMQLPPGDNIIYVGELSHQWFQKGSSIGR
>gi|3676798|gb|AAC62096.1|/300-401 polyprotein [Tick-borne encephalitis virus]
KGLTYTMCDKTKFTWKRIPTDSGHDTVVMEVAFSGTK-PCRIPVRAVVHGSPDVNVAMLITPNPIIENNGGG
FIEMQLPPGDNIIYVGELSHQWFQKGSSIGR
>gi|185478210|gb|ACC77712.1|/580-681 polyprotein [Tick-borne encephalitis virus]
KGLTYTMCDKTKFTWKRTPTDSGHDTVVMEVTFSGTK-PCRIPVRAVAHGSPDVNVAMLITPNPTIENNGGG
FIEMQLPPGDNIIYVGELSHQWFQKGSSIGR
>gi|77403853|dbj|BAE46501.1|/300-401 polyprotein [Tick-borne encephalitis virus]
KGLTYIVCDKTKFTWKRIPTDSGHDTVVMEVAFSGTK-PCRIPVRAVAHGSPDVNVAMLITPNPTIENNGGG
FIEMQLPPGDNIIYVGELSHQWFQKGSSIGR
>gi|295279|gb|AAA47905.1|/300-401 envelope protein, partial [Tick-borne encephalitis virus]
KGLTYTTCDKTKFTWKRVPTDSGHDTVVMEVTFSGSK-PCRIPVRAVAHGSPDVNVAMLITPNPTIENSGGG
FIEMQLPPGDNIIYVGELSHQWFQKGSSIGR
>gi|17221597|dbj|BAB71943.2|/580-681 unnamed protein product [Tick-borne encephalitis virus]
KGLTYTVCDKTKFTWKRIPTDSGHDTVVMEVAFSGTK-PCRIPVRAVAHGSPDVNVAMLITPNPTIENNGGG
FIEMQLPPGDNIIYVGELSHQWFQKGSSIGR
>gi|407969121|dbj|BAM62429.1|/580-681 polyprotein [Tick-borne encephalitis virus]
KGLTYTVCDKTKFTWKRIPTDSGHDTVVMEVAFSGTK-PCRIPVRAVAHGSPDVNVAMLITPNPTIENNGGG
FIEMQLPPGDNIIYVGELSHQWFQKGSSIGR
>gi|589823863|gb|AHL20249.1|/580-681 polyprotein [Tick-borne encephalitis virus]
KGLTYTMCDKTKFTWKRIPTDSGHDTVVMEVAFSGTK-PCRIPVRAVAHGSPDVNVAMLITPNPIIENNGGG
FIEMQLPPGDNIIYVGELSHQWFQKGSSIGR
>gi|516389391|gb|AGO86677.1|/580-681 polyprotein [Tick-borne encephalitis virus]
KGLTYTMCDKTKFTWKRIPTDSGHDTVVMEVAFSGTK-PCRIPVRAVAHGSPDVNVAMLITPNPIIENNGGG
FIEMQLPPGDNIIYVGELSHQWFQKGSSIGR
>gi|353282197|gb|AEQ77276.1|/580-681 polyprotein [Tick-borne encephalitis virus]
KGLTYTMCDKTKFTWKRIPTDSGHDTVVMEVAFSGTK-PCRIPVRAVAHGSPDVNVAMLITPNPIIENNGGG
FIEMQLPPGDNIIYVGELSHQWFQKGSSIGR
>gi|351000271|gb|AEP25267.2|/580-681 polyprotein [Tick-borne encephalitis virus]
KGLTYTMCDKTKFTWKRIPTDSGHDTVVMEVAFSGTK-PCRIPVRAVAHGSPDVNVAMLITPNPIIENNGGG
FIEMQLPPGDNIIYVGELSHQWFQKGSSIGR
>gi|399145769|gb|AFP25089.1|/580-681 polyprotein [Tick-borne encephalitis virus]
KGLTYTMCDKTKFTWKRIPTDSGHDTVVMEVAFSGTK-PCRIPVRAVAHGSPDVNVAMLITPNPTIETNGGG
FIEMQLPPGDNIIYVGELSHQWFQKGSSIGR
>gi|323510831|gb|ADX87375.1|/580-681 polyprotein [Tick-borne encephalitis virus]
KGLTYTMCDKTKFTWKRIPTDSGHDTVVMEVAFSGTK-PCRIPVRAVAHGSPDVNVAMLITPNPTIETNGGG
FIEMQLPPGDNIIYVGELSHQWFQKGSSIGR
>gi|323510829|gb|ADX87374.1|/580-681 polyprotein [Tick-borne encephalitis virus]
KGLTYTMCDKTKFTWKRIPTDSGHDTVVMEVAFSGTK-PCRIPVRAVAHGSPDVNVAMLITPNPTIETNGGG
FIEMQLPPGDNIIYVGELSHQWFQKGSSIGR
>gi|294494321|gb|ADE93003.1|/580-681 polyprotein [Tick-borne encephalitis virus]
KGLTYTMCDKTKFTWKRIPTDSGHDTVVMEVAFSGTK-PCRIPVRAVAHGSPDVNVAMLITPNPTIETNGGG
FIEMQLPPGDNIIYVGELSHQWFQKGSSIGR
>gi|212725418|gb|ACJ38114.1|/580-681 polyprotein [Tick-borne encephalitis virus]
KGLTYTMCDKTKFTWKRIPTDSGHDTVVMEVAFSGTK-PCRIPVRAVAHGSPDVNVAMLITPNPTIETNGGG
FIEMQLPPGDNIIYVGELSHQWFQKGSSIGR
>gi|387768953|gb|AFJ97025.1|/580-681 polyprotein [Tick-borne encephalitis virus]
KGLTYTMCDKTKFTWKRIPTDSGHDTVVMEVAFSGTK-PCRIPVRAVAHGSPDVNVAMLITPNPTIETNGGG
FIEMQLPPGDNIIYVGELSHQWFQKGSSIGR
>gi|387768951|gb|AFJ97024.1|/580-681 polyprotein [Tick-borne encephalitis virus]
KGLTYTMCDKTKFTWKRIPTDSGHDTVVMEVAFSGTK-PCRIPVRAVAHGSPDVNVAMLITPNPTIETNGGG
FIEMQLPPGDNIIYVGELSHQWFQKGSSIGR
>gi|113196976|gb|ABI31771.1|/580-681 polyprotein [Tick-borne encephalitis virus]
KGLTYTMCDKTKFTWKRIPTDSGHDTVVMEVAFSGTK-PCRIPVRAVAHGSPDVNVAMLITPNPTIETNGGG
FIEMQLPPGDNIIYVGELSHQWFQKGSSIGR
>gi|215399671|gb|ACJ65828.1|/244-345 polyprotein [Tick-borne encephalitis virus]
KGLTYTMCDKTKFTWKRIPTDSGHDTVVMEVAFSGTK-PCRIPVRAVAHGSPDVNVAMLITPNPTIENNGGG
FIEMQLPPGDNIIYVGELSHQWFQKGSSIGR
>gi|399145771|gb|AFP25090.1|/580-681 polyprotein [Tick-borne encephalitis virus]
KGLTYTMCDKTKFTWKRIPTDSGHDTVVMEVAFSGTK-PCRIPVRAVAHGSPDVNVAMLITPNPTIETNGGG
FIEMQLPPGDNIIYVGELSHQWFQKGSSIGR
>gi|441433438|gb|AGC31653.1|/580-681 polyprotein [Tick-borne encephalitis virus]
KGLTYTMCDKTKFTWKRIPTDSGHDTVVMEVAFSGTK-PCRIPVRAVAHGSPDVNVAMLITPNPTIETNGGG
FIEMQLPPGDNIIYVGELSHQWFQKGSSIGR
>gi|25986943|gb|AAN73266.1|/580-681 polyprotein [Tick-borne encephalitis virus]
KGLTYTMCDKTKFTWKRIPTDSGHDTVVMEVAFSGTK-PCRIPVRAVAHGSPDVNVAMLITPNPTIETNGGG
FIEMQLPPGDNIIYVGELSHQWFQKGSSIGR
>gi|27802499|gb|AAO21467.1|/300-401 envelope protein [Tick-borne encephalitis virus]
KGLTYTMRDKTKFTWKRTPTDSGHDTVVMEVAFSGTK-PCRIPVRAVAHGSPDVNVAMLITPNPTIENNGGG
FIEMQLPPGDNTIYVGELSHQWFQKGSSIGR
>gi|215399673|gb|ACJ65829.1|/244-345 polyprotein [Tick-borne encephalitis virus]
KGLTYTMCDKTKFTWKRIPTDSGHDTVVMEVAFSGTK-PCRIPVKAVAHGSPDVNVAMLITPNPTIENNGGG
FIEMQLPPGDNIIYVGELSHQWFQKGSSIGR
>gi|451327672|gb|AGF36551.1|/580-681 polyprotein, partial [Tick-borne encephalitis virus]
KGLTYTMCDKTKFTWKRAPTDSGPDTVVMEVTFSGTK-PCRIPVRAVAHGSPDVNVAMLITPNPTIENNGGG
FIEMQLPPGDNIIYVGELSHQWFQKGSSIGR
>gi|62026|emb|CAA30581.1|/580-681 unnamed protein product [Tick-borne encephalitis virus]
KGLTYTMCDKTKFTWKRIPTDSGHDTVVMEVAFSGTK-PCRIPVRAVAHGSPDVNVAMLMTPNPTIENNGGG
FIEMQLPPGDNIIYVGELSHQWFQKGSSIGR
>gi|385140268|gb|AFI41934.1|/580-681 truncated polyprotein [Tick-borne encephalitis virus]
KVFRYTMCDKTKFAWKRTPTDSGHDTVVMEVTFSGTK-PCRIPVRAVAHGSPDVNVAMLITPNPTIENNGGG
FIEMQLPPGDNIIYVGELSHQWFQKGSSIGR
>gi|557673970|gb|AGI19265.2|/580-681 polyprotein [Tick-borne encephalitis virus]
KGLTYTMCDKTKFTWKRIPTDSGHDTVVMEVAFSGTK-PCRIPVRAVAHGSPDVNVAMLITPNPTIETNGGG
FIEMQLPPGDNIIHVGELSHQWFQKGSSIGR
>gi|315115008|gb|ADT80552.1|/580-681 polyprotein [Tick-borne encephalitis virus]
KGLTYTMCDKTKFTWKRIPTDSGHDTVVMEVAFSGTK-PCRIPVRAVAHGSPDVNVAMLITPNPTIENNGGG
FIEMRLPPGDNIIYVGEMSHQWFQKGSIIGR
>gi|409974900|gb|AFV48384.1|/580-681 polyprotein [Tick-borne encephalitis virus]
KGLTYTMCGKTKFTWKRIPTDSGHDTVVMEVAFSGTK-PCRIPVRAVAHGSPDVNVAMLITPNPTIETNGGG
FIEMQLPPGDNIIYVGELSHQWFQKGSSIGR
>gi|302030799|gb|ADK91794.1|/190-272 envelope protein [Tick-borne encephalitis virus]
KGLTYTMCDKTKFTWKRIPTDSGHDTVVMEVAFSGTK-PCRIPVRAVAHGSPDVNVAMLITPNPTIENNGGG
FIEMQLPPGDNI-------------------
>gi|256261590|gb|ACU65519.1|/215-294 virion surface glycoprotein E [Tick-borne encephalitis virus]
KGLTYTMCDKTKFAWKRTPTDSGHDTVVMEVTFSGTK-PCRIPVRAVAHGSPDANVAMLITPNPTIENNGGG
FIEMQLPPG----------------------
>gi|256261594|gb|ACU65521.1|/223-294 virion surface glycoprotein E [Tick-borne encephalitis virus]
KGLTYTMCDKTKFAWKRTPTDSGHDTVVMEVTFSGTK-PCRIPVRAVAHGSPDVNVAMLITPNPTIENNGAG
F------------------------------
>gi|335168|gb|AAA47906.1|/580-656 structural protein [Tick-borne encephalitis virus]
KGLTYTMCDKTKFTWKRIPTDSGHDTVVMEVAFSGTKPPCRIPVRAVAHGSPDVNVAMLITPNPTIENNGGG
FIEMQ--------------------------
>gi|332647524|gb|AEE80935.1|/288-358 envelope protein [Tick-borne encephalitis virus]
KGLTYTMCDKTKFAWKRTPTDSGHDTVVMEVTFSGTK-PCRIPVRAVAHGSPDVNVAMLITPNPTIENNGSG
-------------------------------
>gi|262071628|gb|ACY08924.1|/223-291 virion surface glycoprotein [Tick-borne encephalitis virus]
KGLTYTMCDKTKFAWKRTPTDSGHDTVVMEVTFSGTK-PCRIPVRAVAHGSPDVNVAMLITPNPTIENNG--
-------------------------------
>gi|256261588|gb|ACU65518.1|/214-270 virion surface glycoprotein E [Tick-borne encephalitis virus]
KGLTYTMCDKTKFAWKRTPTDSGHDTVVMEVTFSGTK-PCRIPVRAVAHGSPDVNVAM--------------
-------------------------------
>gi|256261596|gb|ACU65522.1|/223-273 virion surface glycoprotein E [Tick-borne encephalitis virus]
KGLTYTMCDKTKFAWKRTPTDSGHDTVVMEVTFSGTK-PCRIPVRAVAHGSP--------------------
-------------------------------
>gi|262071626|gb|ACY08923.1|/223-273 virion surface glycoprotein [Tick-borne encephalitis virus]
KGLTYTMCDKTKFAWKRTPTDSGHDTVVMEVTFSGTK-PCRIPVRAVAHGSP--------------------
-------------------------------
>gi|557673968|gb|AGI19261.2|/581-684 polyprotein [Tick-borne encephalitis virus]
KGLTYTMCDKTKFAWKRTPTDSGHDTVVMEVTFSGTK-PCRIPVRAVAHGSPDVNVAMLITPNPTIENNGGG
FIEMQLPPGDNIIYVGELSHQWFQKGSSIGR
